# Supplementary material for: Effects of Acute Sleep Loss on Physical Performance: A Systematic and Meta-Analytical Review
Source: Sports Med. 2022 Jun 16;52(11):2669–90. doi: 10.1007/s40279-022-01706-y (PMC9584849; doi:10.1007/s40279-022-01706-y)
Supplement: Supplementary file 2 — Supplementary file2 (XLSX 44686 KB) [file 40279_2022_1706_MOESM2_ESM.xlsx]

## Sheet: All tasks combined
Author/s	Title	Sources of funding/conflict of interest	N	N - male	N - female	Subject description	Age (y)	Height (cm)	Body mass (kg)	VO2peak (ml/kg/bm)	Chronotype	Exercise task	Exercise task description	Exercise task allocation - category	Mode of exercise	Sleepprotocol	Sleep location	Quantification of sleep - method	Sleep time total - control (h)	Sleep time total - intervention (h)	Fasted	Tme of exercise task	Time awake before exercise - control (h)	Time awake before exercise - intervention (h)	Unit	Control mean	Control SD	Intervention mean	Intervention SD	Mean difference	SD difference	%MD change	SD% change
Abedelmalek et al. 2014	Effect of partial sleep deprivation and racial variation on short-term maximal performance	Financially supported by the Ministry of Higher Teaching and Scientific Research, Tunisia. Conflicts of interest not reported.	12	12	0	Football players - South African	21.2	174	73.5	NS	Intermediate	Wingate - MPO	Test involved a 30-s maximal sprint against a constant resistance related to body mass using Bar-Or’s (1987) optimization tables (0.087 kg kg−1 body mass). Mean power (MP) was calculated as the average power sustained throughout the 30-s.	Speed/power endurance	Cycling	Late restriction	Lab	Actigraphy	8	3.85	No	18	11	15	W/kg	9.033	0.4508	8.21	0.613	0.823	0.47463	-9.11104	4.78198
Abedelmalek et al. 2013*_1	Effect of time of day and partial sleep deprivation on plasma concentrations of IL-6 during a short-term maximal performance	Financially supported by the Ministry of Higher Teaching and Scientific Research, Tunisia. Conflicts of interest not reported.	12	12	0	Football players	21.2	174	73.5	NS	Intermediate	Wingate - PPO	Test involved a 30-s maximal sprint against constant resistance determined according to the body mass using Bar-Or’s (1987) optimization tables (0.087 kg kg-1 body mass). Body mass was measured to the nearest 0.1 kg using a digital scale (Tanita, Tokyo, Japan) at the beginning of each test session to determine the resistance. Peak power (PP) was calculated as the highest mechanical power elicited…	Anaerobic power	Cycling	Late restriction	Lab	Actigraphy	7.66	3.33	Yes	8	1	5	W/kg	10.6	0.3	10.1	0.8	0.5	0.650231	-4.71698	5.88546
Abedelmalek et al. 2013*_2	Effect of time of day and partial sleep deprivation on plasma concentrations of IL-6 during a short-term maximal performance	Financially supported by the Ministry of Higher Teaching and Scientific Research, Tunisia. Conflicts of interest not reported.	12	12	0	Football players	21.2	174	73.5	NS	Intermediate	Wingate - MPO	Test involved a 30-s maximal sprint against constant resistance determined according to the body mass using Bar-Or’s (1987) optimization tables (0.087 kg kg-1 body mass). Body mass was measured to the nearest 0.1 kg using a digital scale (Tanita, Tokyo, Japan) at the beginning of each test session to determine the resistance. Mean power (MP) was calculated as the average power sustained throughou…	Speed/power endurance	Cycling	Late restriction	Lab	Actigraphy	7.66	3.33	Yes	8	1	5	W/kg	7.9	0.6	7.8	0.6	0.1	0.509117	-1.26582	5.78413
Abedelmalek et al. 2013#_1	Effect of time of day and partial sleep deprivation on plasma concentrations of IL-6 during a short-term maximal performance	Financially supported by the Ministry of Higher Teaching and Scientific Research, Tunisia. Conflicts of interest not reported.	12	12	0	Football players	21.2	174	73.5	NS	Intermediate	Wingate - PPO	Test involved a 30-s maximal sprint against constant resistance determined according to the body mass using Bar-Or’s (1987) optimization tables (0.087 kg kg-1 body mass). Body mass was measured to the nearest 0.1 kg using a digital scale (Tanita, Tokyo, Japan) at the beginning of each test session to determine the resistance. Peak power (PP) was calculated as the highest mechanical power elicited…	Anaerobic power	Cycling	Late restriction	Lab	Actigraphy	7.66	3.33	NS	18	11	15	W/kg	11.6	0.3	9.2	0.9	2.4	0.74458	-20.6897	6.19611
Abedelmalek et al. 2013#_2	Effect of time of day and partial sleep deprivation on plasma concentrations of IL-6 during a short-term maximal performance	Financially supported by the Ministry of Higher Teaching and Scientific Research, Tunisia. Conflicts of interest not reported.	12	12	0	Football players	21.2	174	73.5	NS	Intermediate	Wingate - MPO	Test involved a 30-s maximal sprint against constant resistance determined according to the body mass using Bar-Or’s (1987) optimization tables (0.087 kg kg-1 body mass). Body mass was measured to the nearest 0.1 kg using a digital scale (Tanita, Tokyo, Japan) at the beginning of each test session to determine the resistance. Mean power (MP) was calculated as the average power sustained throughou…	Speed/power endurance	Cycling	Late restriction	Lab	Actigraphy	7.66	3.33	NS	18	11	15	W/kg	8.4	0.7	7.4	0.2	1	0.592284	-11.9048	6.85119
Ajjimaporn et al. 2020_1	Effects of a 20-min Nap after Sleep Deprivation on Brain Activity and Soccer Performance	No funding or conflicts of interest.	11	11	0	Amateur soccer players	20	177	67.4	52.9	NS	RAST - PPO	The RAST measured the participants’ anaerobic performance ability, including minimum, maximum and average power, and fatigue index. The participants ran 35-m intervals, six times, with 10 s of rest between each interval. Power = Weight × Distance² ÷ Time³. Pmax = the highest power (i.e., the fastest sprint).	Anaerobic power	Running	Late restriction	Lab	Actigraphy	7.13	2.31	No	16	8.5	14	W	731	39.7	576	41.4	155	34.4422	-21.2038	4.23009
Ajjimaporn et al. 2020_2	Effects of a 20-min Nap after Sleep Deprivation on Brain Activity and Soccer Performance	No funding or conflicts of interest.	11	11	0	Amateur soccer players	20	177	67.4	52.9	NS	RAST - MPO	The RAST measured the participants’ anaerobic performance ability, including minimum, maximum and average power, and fatigue index. The participants ran 35-m intervals, six times, with 10 s of rest between each interval. Power = Weight × Distance² ÷ Time³. Pmean = sum of all six powers ÷ 6.	HIIE	Running	Late restriction	Lab	Actigraphy	7.13	2.31	No	16	8.5	14	W	541	26.3	457	23.5	84	21.2799	-15.5268	3.53775
Ajjimaporn et al. 2020_3	Effects of a 20-min Nap after Sleep Deprivation on Brain Activity and Soccer Performance	No funding or conflicts of interest.	11	11	0	Amateur soccer players	20	177	67.4	52.9	NS	Isometric leg strength test	Maximum isometric leg muscle strength was evaluated using a back and leg dynamometer. After 3 min of independent warm-up, the participants stood on a platform with trunk erect and the knees flexed in a110 degree half squat position. The participants’ hands held the hand bar using a pronated grip, positioned across the thighs by adjusting the length of the chain. Next, by straightening the knees a…	Strength	Resistance	Late restriction	Lab	Actigraphy	7.13	2.31	No	16	8.5	14	kg	164	9	138	8	26	7.26911	-15.8537	3.98726
Arazi et al. 2019_1	Effects of Overnight Sleep Deprivation on Appetite and Physical Performance in Elite Female Soccer Players	No funding or conflicts of interest.	12	0	12	Elite female soccer players	28.5	160	55.12	NS	NS	1.6 km TT	Note - the detail of method is extremeley poor. Aerobic power with a test of 1609 meters or 1 mile	Endurance	Running	Sleep deprivation	NS	NS	8.5	0	No	10	2.5	26.5	s	496.8	44.4	611.4	43.2	114.6	37.1814	-23.0676	6.7181
Arazi et al. 2019_2	Effects of Overnight Sleep Deprivation on Appetite and Physical Performance in Elite Female Soccer Players	No funding or conflicts of interest.	12	0	12	Elite female soccer players	28.5	160	55.12	NS	NS	RAST - PPO	Anaerobic power was measured with a RAST test - the RAST measured the participants’ anaerobic performance ability, including minimum, maximum and average power, and fatigue index. The participants ran 35-m intervals, six times, with 10 s of rest between each interval. Power = Weight × Distance² ÷ Time³. Pmax = the highest power (i.e., the fastest sprint).	Anaerobic power	Running	Sleep deprivation	NS	NS	8.5	0	No	10	2.5	26.5	W	590.96	132.9	324.28	78.83	266.68	101.599	-45.1275	15.9324
Arazi et al. 2019_3	Effects of Overnight Sleep Deprivation on Appetite and Physical Performance in Elite Female Soccer Players	No funding or conflicts of interest.	12	0	12	Elite female soccer players	28.5	160	55.12	NS	NS	RAST - MPO	The RAST measured the participants’ anaerobic performance ability, including minimum, maximum and average power, and fatigue index. The participants ran 35-m intervals, six times, with 10 s of rest between each interval. Power = Weight × Distance² ÷ Time³. Pmean = sum of all six powers ÷ 6.	HIIE	Running	Sleep deprivation	NS	NS	8.5	0	No	10	2.5	26.5	W	313.082	14.3312	373.162	15.9848	60.0808	12.9489	19.1901	3.71942
Arnal et al. 2016_1	Sleep Extension before Sleep Loss: Effects on Performance and Neuromuscular Function	Pierrick Arnal was supported by a doctoral research grant from the General Directorate for Armament (DGA, Ministry of Defence). Research support was provided by the DGA, contracts 14Ca703 and PDH-1-SMO-2-508. The authors declare no conflict of interest.	12	12	0	Physically activity <4 h/wk	32.2	177	75.2	NS	Intermidate chronotype included only	MVC - knee extenson	Maximal force was determined from 2 MVCs separated by 30 s. Subjects were seated upright in a custom-built chair with both right hip and knee at 90° flexion.	Strength	Resistance	Sleep deprivation	Lab	PSG	8.25	0	No	19	12	37	N	604	108	560	107	44	91.2213	-7.28477	13.5554
Arnal et al. 2016_2	Sleep Extension before Sleep Loss: Effects on Performance and Neuromuscular Function	Pierrick Arnal was supported by a doctoral research grant from the General Directorate for Armament (DGA, Ministry of Defence). Research support was provided by the DGA, contracts 14Ca703 and PDH-1-SMO-2-508. The authors declare no conflict of interest.	12	12	0	Physically activity <4 h/wk	32.2	177	75.2	NS	Intermidate chronotype included only	Knee extenson - fatiguing task	Participant were asked to produce a sustained isometric knee extension at 10% MVC (real-time visual feedback provded) as accurately and for as long as possible. The target level was increased to 15, 20, and 25% MVC after 9, 12, and 15 min of sustanined contraction, respectively. Task failure was defined as an inability of the subject to maintain force within 5% of the target level for more than 3…	Strength-endurance	Resistance	Sleep deprivation	Lab	PSG	8.25	0	No	19	12	37	s	816.8	129.9	781.6	134.6	35.2	112.299	-4.3095	12.3424
Azboy et al. 2009^i	Effects of sleep deprivation on cardiorespiratory functions of the runners and volleyball players during rest and exercise	Not reported.	10	10	0	Male middle-distance runners	18.1	179.6	71.3	43.9	NS	TTE - GXT	The exercise testing was performed on a bicycle ergometer (Ergometric 900, Bitz, Germany), and the subjects exercised by pedalling at a constant frequency (50 revolutions/minute). The subjects were strongly encouraged to cycle to the point of exhaustion. The time from the initiation of work, until a pedalling at constant frequency could not sustained, was accepted as time to exhaustion. The proto…	Endurance	Cycling	Sleep deprivation	Lab**	NS	7.5	0	No	NS	NS	27.5	s	778	85.4	740	84.6	38	72.1285	-4.88432	8.32112
Azboy et al. 2009^ii	Effects of sleep deprivation on cardiorespiratory functions of the runners and volleyball players during rest and exercise	Not reported.	10	10	0	Volleyball players	20.7	178.6	102.3	43.06	NS	TTE - GXT	The exercise testing was performed on a bicycle ergometer (Ergometric 900, Bitz, Germany), and the subjects exercised by pedalling at a constant frequency (50 revolutions/minute). The subjects were strongly encouraged to cycle to the point of exhaustion. The time from the initiation of work, until a pedalling at constant frequency could not sustained, was accepted as time to exhaustion. The proto…	Endurance	Cycling	Sleep deprivation	Lab**	NS	7.5	0	No	NS	NS	27.5	s	701	33.6	667	51.987	34	39.9469	-4.85021	5.24376
Baati et al. 2015_1	Effect of total sleep deprivation on egocentric distance estimation following a fatiguing task	Not reported.	10	10	0	Footbal players	22.8	179	72.8	NS	NS	10 x 6 s cycling sprints (24 s recovery) - PPO	Prior to each test, participants performed a pretest warm-up consisting of 5 min cycling at 60 W. The repeated cycling test consisted of 10 x 6 s maximal cycling against a constant resistance of 50 g kg1 of body mass with a 24 s recovery period after each repetition. Power was calculated for the 10 repetitions as [(rpm x load)/body mass].	Anaerobic power	Cycling	Sleep deprivation	Lab	Actigraphy	7	0	No	17	NS	33	W/kg	8.7	0.6	7.8	0.7	0.9	0.789	-10.3448	9.06897
Baati et al. 2015_2	Effect of total sleep deprivation on egocentric distance estimation following a fatiguing task	Not reported.	10	10	0	Footbal players	22.8	179	72.8	NS	NS	10 x 6 cycling sprints (24 s recovery) - MPO	Prior to each test, participants performed a pretest warm-up consisting of 5 min cycling at 60 W. The repeated cycling test consisted of 10 x 6 s maximal cycling against a constant resistance of 50 g kg1 of body mass with a 24 s recovery period after each repetition. Power was calculated for the 10 repetitions as [(rpm x load)/body mass].	HIIE	Cycling	Sleep deprivation	Lab	Actigraphy	7	0	No	17	NS	33	W/kg	7.2	0.6	6.8	0.4	0.4	0.5905	-5.55556	8.20139
Baati et al. 2020a_1	Effect of Angle of View and Partial Sleep Deprivation on Distance Perception	Not reported.	10	10	0	Male soccer players	22.8	180	72	NS	Moderate morning type	10 x 6 s cycling sprints (24 s recovery) - PPO	Prior to each test, participants performed a pretest warm-up consisting of 5 min cycling at 60 W. The repeated cycling test consisted of 10 x 6 s maximal cycling against a constant resistance of 50 g kg1 of body mass with a 24 s recovery period after each repetition. Power was calculated for the 10 repetitions as [(rpm x load)/body mass].	Anaerobic power	Cycling	Early restriction	NS	Actigraphy	7	4	No	17	10	10	W/kg	8.66	0.57	8.36	0.86	0.3	0.661093	-3.4642	7.00892
Baati et al. 2020a_2	Effect of Angle of View and Partial Sleep Deprivation on Distance Perception	Not reported.	10	10	0	Male soccer players	22.8	180	72	NS	Moderate morning type	10 x 6 cycling sprints (24 s recovery) - MPO	Prior to each test, participants performed a pretest warm-up consisting of 5 min cycling at 60 W. The repeated cycling test consisted of 10 x 6 s maximal cycling against a constant resistance of 50 g kg1 of body mass with a 24 s recovery period after each repetition. Power was calculated for the 10 repetitions as [(rpm x load)/body mass].	HIIE	Cycling	Early restriction	NS	Actigraphy	7	4	No	17	10	10	W/kg	7.16	0.63	7.35	0.59	0.19	0.518868	2.65363	6.50883
Baati et al. 2020b_1	Effect of Angle of View and Partial Sleep Deprivation on Distance Perception	Not reported.	10	10	0	Male soccer players	22.8	180	72	NS	Moderate morning type	10 x 6 s cycling sprints (24 s recovery) - PPO	Prior to each test, participants performed a pretest warm-up consisting of 5 min cycling at 60 W. The repeated cycling test consisted of 10 x 6 s maximal cycling against a constant resistance of 50 g kg1 of body mass with a 24 s recovery period after each repetition. Power was calculated for the 10 repetitions as [(rpm x load)/body mass].	Anaerobic power	Cycling	Late restriction	NS	Actigraphy	7	4	No	17	10	14	W/kg	8.66	0.57	8.54	0.84	0.12	0.646248	-1.38568	6.83739
Baati et al. 2020b_2	Effect of Angle of View and Partial Sleep Deprivation on Distance Perception	Not reported.	10	10	0	Male soccer players	22.8	180	72	NS	Moderate morning type	10 x 6 cycling sprints (24 s recovery) - MPO	Prior to each test, participants performed a pretest warm-up consisting of 5 min cycling at 60 W. The repeated cycling test consisted of 10 x 6 s maximal cycling against a constant resistance of 50 g kg1 of body mass with a 24 s recovery period after each repetition. Power was calculated for the 10 repetitions as [(rpm x load)/body mass].	HIIE	Cycling	Late restriction	NS	Actigraphy	7	4	No	17	10	14	W/kg	7.16	0.63	7.31	0.68	0.15	0.557627	2.09497	6.9968
Bambaeichi et al. 2005*_1	The influence of time of day and partial sleep loss on muscle strength in eumenorrheic females	Not reported.	8	8	0	Sedentary eumenorrehic females	30	162	67	NS	n=7 intermeidate and n=1 moderate morning type	Peak torque knee - extensor at 1.05 rad/s	The dominant leg was stabilized with a strap above the knee, to localize the knee extensors and flexors groups. Maximal voluntary dynamic movements of knee extensors (PT ext) and flexors (PT flex) were performed at an angular velocity of 1.05 rad s (90 degree range of motion).	Strength	Resistance	Early restriction	Lab**	NS	6.5	2.5	Yes	6	0.5	0.5	Nm	122	20	123	22	1	17.9109	0.819672	13.1965
Bambaeichi et al. 2005*_2	The influence of time of day and partial sleep loss on muscle strength in eumenorrheic females	Not reported.	8	8	0	Sedentary eumenorrehic females	30	162	67	NS	n=7 intermeidate and n=1 moderate morning type	Peak torque knee - flexion at 1.05 rad/s	The dominant leg was stabilized with a strap above the knee, to localize the knee extensors and flexors groups. Maximal voluntary dynamic movements of knee extensors (PT ext) and flexors (PT flex) were performed at an angular velocity of 1.05 rad s (90 degree range of motion).	Strength	Resistance	Early restriction	Lab**	NS	6.5	2.5	Yes	6	0.5	0.5	Nm	69	10	67	11	2	8.95545	-2.89855	11.6664
Bambaeichi et al. 2005*_3	The influence of time of day and partial sleep loss on muscle strength in eumenorrheic females	Not reported.	8	8	0	Sedentary eumenorrehic females	30	162	67	NS	n=7 intermeidate and n=1 moderate morning type	Peak torque knee extensor at 3.14 rad/s	The dominant leg was stabilized with a strap above the knee, to localize the knee extensors and flexors groups. Maximal voluntary dynamic movements of knee extensors (PT ext) and flexors (PT flex) were performed at an angular velocity of 3.14 rad s (90 degree range of motion).	Strength	Resistance	Early restriction	Lab**	NS	6.5	2.5	Yes	6	0.5	0.5	Nm	77	14	79	16	2	12.8561	2.5974	15.0291
Bambaeichi et al. 2005*_4	The influence of time of day and partial sleep loss on muscle strength in eumenorrheic females	Not reported.	8	8	0	Sedentary eumenorrehic females	30	162	67	NS	n=7 intermeidate and n=1 moderate morning type	Peak torque knee flexion at 3.14 rad/s	The dominant leg was stabilized with a strap above the knee, to localize the knee extensors and flexors groups. Maximal voluntary dynamic movements of knee extensors (PT ext) and flexors (PT flex) were performed at an angular velocity of 3.14 rad s (90 degree range of motion).	Strength	Resistance	Early restriction	Lab**	NS	6.5	2.5	Yes	6	0.5	0.5	Nm	52	7	49	10	3	7.70714	-5.76923	13.5437
Bambaeichi et al. 2005*_5	The influence of time of day and partial sleep loss on muscle strength in eumenorrheic females	Not reported.	8	8	0	Sedentary eumenorrehic females	30	162	67	NS	n=7 intermeidate and n=1 moderate morning type	MVC - knee extensor	Maximal voluntary isometric contractions of the knee extensors (MVCext) and knee flexors (MVCflex) were measured over 5 s at an angle of 60 degree of knee flexion	Strength	Resistance	Early restriction	Lab**	NS	6.5	2.5	Yes	6	0.5	0.5	Nm	150	22	148	17	2	17.1546	-1.33333	10.3692
Bambaeichi et al. 2005*_6	The influence of time of day and partial sleep loss on muscle strength in eumenorrheic females	Not reported.	8	8	0	Sedentary eumenorrehic females	30	162	67	NS	n=7 intermeidate and n=1 moderate morning type	MVC - knee flexor	Maximal voluntary isometric contractions of the knee extensors (MVCext) and knee flexors (MVCflex) were measured over 5 s at an angle of 60 degree of knee flexion	Strength	Resistance	Early restriction	Lab**	NS	6.5	2.5	Yes	6	0.5	0.5	Nm	64	20	61	11	3	15.4726	-4.6875	22.5672
Bambaeichi et al. 2005#_1	The influence of time of day and partial sleep loss on muscle strength in eumenorrheic females	Not reported.	8	8	0	Sedentary eumenorrehic females	30	162	67	NS	n=7 intermeidate and n=1 moderate morning type	Peak torque - knee extensor at 1.05 rad/s	The dominant leg was stabilized with a strap above the knee, to localize the knee extensors and flexors groups. Maximal voluntary dynamic movements of knee extensors (PT ext) and flexors (PT flex) were performed at an angular velocity of 1.05 rad s (90 degree range of motion).	Strength	Resistance	Early restriction	Lab**	NS	6.5	2.5	3 h fast	18	12.5	12.5	Nm	124	18	127	20	3	16.2234	2.41935	11.7642
Bambaeichi et al. 2005#_2	The influence of time of day and partial sleep loss on muscle strength in eumenorrheic females	Not reported.	8	8	0	Sedentary eumenorrehic females	30	162	67	NS	n=7 intermeidate and n=1 moderate morning type	Peak torque - knee flexion at 1.05 rad/s	The dominant leg was stabilized with a strap above the knee, to localize the knee extensors and flexors groups. Maximal voluntary dynamic movements of knee extensors (PT ext) and flexors (PT flex) were performed at an angular velocity of 3.14 rad s (90 degree range of motion).	Strength	Resistance	Early restriction	Lab**	NS	6.5	2.5	4 h fast	18	12.5	12.5	Nm	70	10	73	10	3	8.48528	4.28571	10.8797
Bambaeichi et al. 2005#_3	The influence of time of day and partial sleep loss on muscle strength in eumenorrheic females	Not reported.	8	8	0	Sedentary eumenorrehic females	30	162	67	NS	n=7 intermeidate and n=1 moderate morning type	Peak torque knee extensor at 3.14 rad/s	The dominant leg was stabilized with a strap above the knee, to localize the knee extensors and flexors groups. Maximal voluntary dynamic movements of knee extensors (PT ext) and flexors (PT flex) were performed at an angular velocity of 3.14 rad s (90 degree range of motion).	Strength	Resistance	Early restriction	Lab**	NS	6.5	2.5	5 h fast	18	12.5	12.5	Nm	80	18	82	15	2	14.2618	2.5	16.0857
Bambaeichi et al. 2005#_4	The influence of time of day and partial sleep loss on muscle strength in eumenorrheic females	Not reported.	8	8	0	Sedentary eumenorrehic females	30	162	67	NS	n=7 intermeidate and n=1 moderate morning type	Peak torque knee flexion at 3.14 rad/s	The dominant leg was stabilized with a strap above the knee, to localize the knee extensors and flexors groups. Maximal voluntary dynamic movements of knee extensors (PT ext) and flexors (PT flex) were performed at an angular velocity of 1.05 rad s (90 degree range of motion).	Strength	Resistance	Early restriction	Lab**	NS	6.5	2.5	6 h fast	18	12.5	12.5	Nm	53	8	54	10	1	7.84857	1.88679	13.3949
Bambaeichi et al. 2005#_5	The influence of time of day and partial sleep loss on muscle strength in eumenorrheic females	Not reported.	8	8	0	Sedentary eumenorrehic females	30	162	67	NS	n=7 intermeidate and n=1 moderate morning type	MVC - knee extensor	Maximal voluntary isometric contractions of the knee extensors (MVCext) and knee flexors (MVCflex) were measured over 5 s at an angle of 60 degree of knee flexion	Strength	Resistance	Early restriction	Lab**	NS	6.5	2.5	7 h fast	18	12.5	12.5	Nm	151	27	157	24	6	21.8073	3.97351	12.9916
Bambaeichi et al. 2005#_6	The influence of time of day and partial sleep loss on muscle strength in eumenorrheic females	Not reported.	8	8	0	Sedentary eumenorrehic females	30	162	67	NS	n=7 intermeidate and n=1 moderate morning type	MVC - knee flexor	Maximal voluntary isometric contractions of the knee extensors (MVCext) and knee flexors (MVCflex) were measured over 5 s at an angle of 60 degree of knee flexion	Strength	Resistance	Early restriction	Lab**	NS	6.5	2.5	8 h fast	18	12.5	12.5	Nm	64	14	62	15	2	12.3369	-3.125	17.3149
Blumert et al. 2007_1	The acute effects of twenty-four hours of sleep loss on the performance of national-caliber male collegiate weightlifters	This study was funded by a National Strength and Conditioning Association Student research award. Conflicts of interest not reported.	9	9	0	Collegiate national-caliber weightlifters	20.7	179	102	NS	Moderately evening to intermediate chronotypes (score between 31 and 58)	Snatch - 1RM	One repetition maximum - the protocol required subjects to warm-up as if they were preparing for a competition as suggested by the United States Weightlifting Federation. After the completion of the warm-up, subjects performed maximal attempts with progressive resistances until there were 2 successive misses.	Strength	Resistance	Sleep deprivation	Lab*	NS	8	0	Yes	9	1	24	kg	97.78	17.87	97.78	17.43	0	14.9818	-1.0227e-10	13.7533
Blumert et al. 2007_2	The acute effects of twenty-four hours of sleep loss on the performance of national-caliber male collegiate weightlifters	This study was funded by a National Strength and Conditioning Association Student research award. Conflicts of interest not reported.	9	9	0	Collegiate national-caliber weightlifters	20.7	179	102	NS	Moderately evening to intermediate chronotypes (score between 31 and 58)	Snatch - volume load	Subjects performed the following protocol: 2 x 70%, 2 X 80%, 1 x 90%, 1 x 95%, 2-3 x (1 x 100%) %1RM	Strength-endurance	Resistance	Sleep deprivation	Lab*	NS	8	0	Yes	9	1	24	kg	815.28	157.1	823.33	153.45	8.05	131.797	0.987391	14.5106
Blumert et al. 2007_3	The acute effects of twenty-four hours of sleep loss on the performance of national-caliber male collegiate weightlifters	This study was funded by a National Strength and Conditioning Association Student research award. Conflicts of interest not reported.	9	9	0	Collegiate national-caliber weightlifters	20.7	179	102	NS	Moderately evening to intermediate chronotypes (score between 31 and 58)	Clean and Jerk - 1RM	One repetition maximum - the protocol required subjects to warm-up as if they were preparing for a competition as suggested by the United States Weightlifting Federation. After the completion of the warm-up, subjects performed maximal attempts with progressive resistances until there were 2 successive misses.	Strength	Resistance	Sleep deprivation	Lab*	NS	8	0	Yes	9	1	24	kg	116.67	17.85	115.56	16.99	1.11	14.8019	-0.951401	11.3915
Blumert et al. 2007_4	The acute effects of twenty-four hours of sleep loss on the performance of national-caliber male collegiate weightlifters	This study was funded by a National Strength and Conditioning Association Student research award. Conflicts of interest not reported.	9	9	0	Collegiate national-caliber weightlifters	20.7	179	102	NS	Moderately evening to intermediate chronotypes (score between 31 and 58)	Clean and Jerk - volume load	Subjects performed the following protocol: 2 x 70%, 2 X 80%, 1 x 90%, 1 x 95%, 2-3 x (1 x 100%) %1RM	Strength-endurance	Resistance	Sleep deprivation	Lab*	NS	8	0	Yes	9	1	24	kg	718.06	118.84	704.17	147.58	13.89	115.99	-1.93438	14.605
Blumert et al. 2007_5	The acute effects of twenty-four hours of sleep loss on the performance of national-caliber male collegiate weightlifters	This study was funded by a National Strength and Conditioning Association Student research award. Conflicts of interest not reported.	9	9	0	Collegiate national-caliber weightlifters	20.7	179	102	NS	Moderately evening to intermediate chronotypes (score between 31 and 58)	Front squat - 1RM	One repetition maximum - the protocol required subjects to warm-up as if they were preparing for a competition as suggested by the United States Weightlifting Federation. After the completion of the warm-up, subjects performed maximal attempts with progressive resistances until there were 2 successive misses.	Strength	Resistance	Sleep deprivation	Lab*	NS	8	0	Yes	9	1	24	kg	134.44	22.18	137.5	22.43	3.06	18.9278	2.27611	12.6365
Blumert et al. 2007_6	The acute effects of twenty-four hours of sleep loss on the performance of national-caliber male collegiate weightlifters	This study was funded by a National Strength and Conditioning Association Student research award. Conflicts of interest not reported.	9	9	0	Collegiate national-caliber weightlifters	20.7	179	102	NS	Moderately evening to intermediate chronotypes (score between 31 and 58)	Front squat - volume load	Subjects performed the following protocol: 2 x 70%, 2 X 80%, 1 x 90%, 1 x 95%, 2-3 x (1 x 100%), 3 x (3 x 85%), 2 x (6 x 70% %1RM	Strength-endurance	Resistance	Sleep deprivation	Lab*	NS	8	0	Yes	9	1	24	kg	2739.44	964.61	2505	851.7	234.44	777.348	-8.55795	25.5332
Brodan and Kuhn 1967	Physical performance in man during sleep deprivation	Not reported.	7	7	0	Partly trained in sports	23.12	NS	NS	NS	NS	Harvard step test	Participant steped up onto, and back down from a step at a rate of 30 completed steps per minute (one second up, one second down) for 5 minutes or until exhaustion. Exhaustion was defined when the subject could not maintain the stepping rate for 15 continuous seconds. The subject immediately sat down on completion of the test, and the total number of their heart beats were counted from 1 to 1½ mi…	Endurance	Step	Sleep deprivation	NS	NS	NS	0	NS	NS	NS	24	FI	96.57	10.46	92.71	12.2	3.86	9.74209	-3.9971	9.08915
Bulbulian et al. 1996_1	The effect of sleep deprivation and exercise load on isokinetic leg strength and endurance	Not reported.	12	12	0	US Marine Corps	21.7	176.3	75.7	NS	NS	Peak torque - knee flexion at 1.57 rad/s	Muscle power was measured at the right knee joint with a isokinetic dynamometer (Cybex) at three speeds, including flexion and extension. Testing was randomized using a counterbalanced design allowing for warm-up at the specific speed to be tested prior to a maximal repetition trial. Peak torque (PT) was determined from the highest of five recorded torque outputs. After the three trials were comp…	Strength	Resistance	Sleep deprivation	NS	NS	NS	0	NS	16	NS	32	Nm	146.157	8.3278	146.055	8.801	0.1022	7.27976	-0.0699247	4.47266
Bulbulian et al. 1996_2	The effect of sleep deprivation and exercise load on isokinetic leg strength and endurance	Not reported.	12	12	0	US Marine Corps	21.7	176.3	75.7	NS	NS	Peak torque - knee extension at 1.57 rad/s	Muscle power was measured at the right knee joint with a isokinetic dynamometer (Cybex) at three speeds, including flexion and extension. Testing was randomized using a counterbalanced design allowing for warm-up at the specific speed to be tested prior to a maximal repetition trial (Osternig 1986). Peak torque (PT) was determined from the highest of five recorded torque outputs. After the three …	Strength	Resistance	Sleep deprivation	NS	NS	NS	0	NS	16	NS	32	Nm	207.36	9.048	189.171	10.333	18.189	8.30459	-8.7717	3.60489
Chase et al. 2017_1	One night of sleep restriction following heavy exercise impairs 3-km cycling time-trial performance in the morning	No funding or conflicts of interest.	7	6	1	Recreational cyclists	24	169	68	63	NS	Peak isokenic - extensor strength 30 degress/s	After assessing skeletal muscle soreness and performing a 5-min warm-up, participants performed peak isokinetic dynamometer single-leg extensions at 30 deg・sec-1	Strength	Resistance	Late restriction	Home	Actigraphy	7.1	2.4	No	8	2.1	6.6	Nm	188	72	184	76	4	62.8955	-2.12766	30.0415
Chase et al. 2017_2	One night of sleep restriction following heavy exercise impairs 3-km cycling time-trial performance in the morning	No funding or conflicts of interest.	7	6	1	Recreational cyclists	24	169	68	63	NS	Peak isokenic extensor strength 120 degress/s	After assessing skeletal muscle soreness and performing a 5-min warm-up, participants performed peak isokinetic dynamometer single-leg extensions at 120 deg・sec-1	Strength	Resistance	Late restriction	Home	Actigraphy	7.1	2.4	No	8	2.1	6.6	Nm	157	43	157	50	0	39.9625	-6.36943e-11	22.9299
Chase et al. 2017_3	One night of sleep restriction following heavy exercise impairs 3-km cycling time-trial performance in the morning	No funding or conflicts of interest.	7	6	1	Recreational cyclists	24	169	68	63	NS	3 km TT	Following 10 min of rest, participants performed a 20-min warm-up (10 min at 50% Wmax; 10 min at 60% Wmax) on a cycle ergometer, which was immediately followed by a computer simulated, self-paced 3-km time trial (TT). Participants were verbally encouraged to give maximal effort prior to beginning the TT. During the TT, participants were only permitted to view elapsed distance.	Endurance	Cycling	Late restriction	Home	Actigraphy	7.1	2.4	No	8	2.1	6.6	s	303	25	310	18	7	19.3132	-2.31023	5.81083
Chen 1991	Effects of 30-h sleep loss on cardiorespiratory functions at rest and in exercise	This study was supported by National Science Council Grant NSC78-04120B006-23. Conflicts of interest not reported.	15	15	0	Healthy volunteers (sedentary n=13; regugalr exercise n=2)	24.1	173	63.8	32.9	NS	TTE - cycling	1-min incremental exercise test on a bicyle ergometer. The work increments of the first few minutes were either 10 or 20 W/min, according to individual fitness, It was then followed by the same increment of 10 W/min, so that exhaustion would occur within 6-12 min.	Endurance	Cycling	Sleep deprivation	Lab**	NS	8	0	NS	13.3	NS	30	Min	8.6	0.3	8.3	0.3	0.3	0.254558	-3.48837	2.65667
Cook et al. 2011_1	Skill execution and sleep deprivation: effects of acute caffeine or creatine supplementation - a randomized placebo-controlled trial	In part this study was supported by grants (ESPRIT) from Engineering and Physical Sciences Research Council UK and by UK Sport Council. No conflicts of interest.	10	10	0	Professional rugby (back position) players	20.5	181	90	NS	NS	Rugby passess out of 10 - dominant side	The repeated rugby passing skill was performed indoors and consisted of: a 20 m sprint in which at the 10 m mark the player had to attempt to pass a rugby ball left or right (alternating) through a hanging hoop (diameter 1.5 m) 10 m away from them. Players were also asked to identify their better passing side (dominant). All 10 players clearly believed they had a better passing side, and this was…	Skill	Skill	Sleep restriction	Home	Sleep log	8	4	No	11.3	NS	NS	No. of passess	9	0.47882	7.31	0.671	1.69	0.517939	-18.7778	5.25028
Cook et al. 2011_2	Skill execution and sleep deprivation: effects of acute caffeine or creatine supplementation - a randomized placebo-controlled trial	In part this study was supported by grants (ESPRIT) from Engineering and Physical Sciences Research Council UK and by UK Sport Council. No conflicts of interest.	10	10	0	Professional rugby (back position) players	20.5	181	90	NS	NS	Rugby passess out of 10 - non-dominant side	The repeated rugby passing skill was performed indoors and consisted of: a 20 m sprint in which at the 10 m mark the player had to attempt to pass a rugby ball left or right (alternating) through a hanging hoop (diameter 1.5 m) 10 m away from them. Players were also asked to identify their better passing side (dominant). All 10 players clearly believed they had a better passing side, and this was…	Skill	Skill	Sleep restriction	Home	Sleep log	8	4	No	11.3	NS	NS	No. of passess	8.21	0.78	6.5	0.52	1.71	0.599693	-20.8283	6.703
Cook et al. 2012_1	Acute Caffeine Ingestion's Increase of Voluntarily Chosen Resistance-Training Load After Limited Sleep	Not reported.	16	16	0	Professional rugby players	20.9	185	97	NS	NS	Product of repetitions and load at 85% 1RM - bench press	Four sets of bench press using 85% of their individually defined 1-RM. Participants rested for 90 s between sets (and 3 min between exercises). They were accompanied by a trainer during the workout who verbally encouraged them to perform as many repetitions on each set as they felt they could without failure. No assistance was given, and any failed repetitions were not counted. All sets were atte…	Strength-endurance	Resistance	Sleep restriction	Home	Sleep log	8	6	No	11	NS	NS	kg	2348	318	1787	276	561	254.867	-23.8927	9.7742
Cook et al. 2012_2	Acute Caffeine Ingestion's Increase of Voluntarily Chosen Resistance-Training Load After Limited Sleep	Not reported.	16	16	0	Professional rugby players	20.9	185	97	NS	NS	Product of repetitions and load at 85% 1RM - squat	Four sets of back squat using 85% of their individually defined 1-RM. Participants rested for 90 s between sets (and 3 min between exercises). They were accompanied by a trainer during the workout who verbally encouraged them to perform as many repetitions on each set as they felt they could without failure. No assistance was given, and any failed repetitions were not counted. All sets were attem…	Strength-endurance	Resistance	Sleep restriction	Home	Sleep log	8	6	No	11	NS	NS	kg	2974	297	2370	276	604	243.846	-20.3093	7.36564
Cook et al. 2012_3	Acute Caffeine Ingestion's Increase of Voluntarily Chosen Resistance-Training Load After Limited Sleep	Not reported.	16	16	0	Professional rugby players	20.9	185	97	NS	NS	Product of repetitions and load at 85% 1RM - bent over row	Four sets of bent over row using 85% of their individually defined 1-RM. Participants rested for 90 s between sets (and 3 min between exercises). They were accompanied by a trainer during the workout who verbally encouraged them to perform as many repetitions on each set as they felt they could without failure. No assistance was given, and any failed repetitions were not counted. All sets were at…	Strength-endurance	Resistance	Sleep restriction	Home	Sleep log	8	6	No	11	NS	NS	kg	1797	297	1617	255	180	237.262	-10.0167	11.895
Cullen et al. 2019a_1	The effects of a single night of complete and partial sleep deprivation on physical and cognitive performance: A Bayesian analysis	This research was supported by the National Institute for Health Research (NIHR) Leicester Biomedical Research Centre. No conlficts of interest.	10	10	0	Recreational active males	27	182	88	43	NS	Handgrip - strength	Maximal handgrip strength was recorded on the non-dominant hand using a handheld dynamometer (Takei, Tokyo, Japan). Participants stood with their arm abducted above their head, and contracted maximally as they brought their hand to their side, while keeping their hand in a neutral position. Three trials were conducted with 60s rest in between, and the best performance was recorded.	Strength	Resistance	Late restriction	Lab*	Actigraphy	7.78	3.63	Yes	8	1.3	5.5	kg	50.6	4.7	50.6	6.3	0	4.88663	-1.97628e-10	8.7792
Cullen et al. 2019a_2	The effects of a single night of complete and partial sleep deprivation on physical and cognitive performance: A Bayesian analysis	This research was supported by the National Institute for Health Research (NIHR) Leicester Biomedical Research Centre. No conlficts of interest.	10	10	0	Recreational active males	27	182	88	43	NS	CMJ	A counter movement jump (CMJ) was performed on an FSL Jump Mat (FSL Scoreboards, Cookstown, Northern Ireland). Participants performed each jump with a vertical torso, with their hands on their hips, and minimal bending of the knees upon landing. Three jumps were performed with 60s rest in between and the best performance was included in the analysis.	Anaerobic power	Body weight	Late restriction	Lab*	Actigraphy	7.78	3.63	Yes	8	1.3	5.5	cm	36.7	5.2	34.8	4.5	1.9	4.16389	-5.17711	10.2178
Cullen et al. 2019a_3	The effects of a single night of complete and partial sleep deprivation on physical and cognitive performance: A Bayesian analysis	This research was supported by the National Institute for Health Research (NIHR) Leicester Biomedical Research Centre. No conlficts of interest.	10	10	0	Recreational active males	27	182	88	43	NS	15-min self paced - cycling	Participants completed a 15-minute self-paced time trial on a cycle ergometer. The ergometer was placed in linear mode, where power output is dependent upon pedal cadence according to the following equation: W = L x (rpm)2. The linear factor was set so that the individuals preferred pedal cadence would result in a power output equivalent to 85% of the maximal workload achieved in the maximal test.	Endurance	Cycling	Late restriction	Lab*	Actigraphy	7.78	3.63	Yes	8	1.3	5.5	W	225	42	212	46	13	37.5105	-5.77778	14.9835
Cullen et al. 2019b_1	The effects of a single night of complete and partial sleep deprivation on physical and cognitive performance: A Bayesian analysis	This research was supported by the National Institute for Health Research (NIHR) Leicester Biomedical Research Centre. No conlficts of interest.	10	10	0	Recreational active males	27	182	88	43	NS	Handgrip - strength	Maximal handgrip strength was recorded on the non-dominant hand using a handheld dynamometer (Takei, Tokyo, Japan). Participants stood with their arm abducted above their head, and contracted maximally as they brought their hand to their side, while keeping their hand in a neutral position. Three trials were conducted with 60s rest in between, and the best performance was recorded.	Strength	Resistance	Sleep deprivation	Lab*	Actigraphy	8	0	Yes	8	NS	24	kg	50.6	4.7	47.6	7.2	3	5.53306	-5.92885	10.0533
Cullen et al. 2019b_2	The effects of a single night of complete and partial sleep deprivation on physical and cognitive performance: A Bayesian analysis	This research was supported by the National Institute for Health Research (NIHR) Leicester Biomedical Research Centre. No conlficts of interest.	10	10	0	Recreational active males	27	182	88	43	NS	CMJ	A counter movement jump (CMJ) was performed on an FSL Jump Mat (FSL Scoreboards, Cookstown, Northern Ireland). Participants performed each jump with a vertical torso, with their hands on their hips, and minimal bending of the knees upon landing. Three jumps were performed with 60s rest in between and the best performance was included in the analysis.	Anaerobic power	Body weight	Sleep deprivation	Lab*	Actigraphy	8	0	Yes	8	NS	24	cm	36.7	5.2	32.7	4.5	4	4.16389	-10.8992	10.2178
Cullen et al. 2019b_3	The effects of a single night of complete and partial sleep deprivation on physical and cognitive performance: A Bayesian analysis	This research was supported by the National Institute for Health Research (NIHR) Leicester Biomedical Research Centre. No conlficts of interest.	10	10	0	Recreational active males	27	182	88	43	NS	15-min self paced - cycling	Participants completed a 15-minute self-paced time trial on a cycle ergometer. The ergometer was placed in linear mode, where power output is dependent upon pedal cadence according to the following equation: W = L x (rpm)2. The linear factor was set so that the individuals preferred pedal cadence would result in a power output equivalent to 85% of the maximal workload achieved in the maximal test.	Endurance	Cycling	Sleep deprivation	Lab*	Actigraphy	8	0	Yes	8	NS	24	W	225	42	197	61	28	46.9642	-12.4444	19.1006
Daaloul et al. 2019_1	Effects of Napping on Alertness, Cognitive, and Physical Outcomes of Karate Athletes	This research was financially supported by the laboratory UMR 1075 INSERM/Unicaen, COMETE. No conflicts of interest.	13	13	0	International-level karate athletes	23	175	68	NS	Only neither type included	CMJ	The CMJ included a leg flexion from the upright standing position with the hands on the hips and immediately followed by a quick descended position to 90- knee flexion, and instantly performed an explosive concentric action for maximal height with the hands on the hips. The jump test was monitored with an optical jump system (Optojump Next, Microgate, Italy). The apparatus comprises two bars plac…	Anaerobic power	Body weight	Late restriction	Lab*	Actigraphy	7.866	3.73	No	15.3	8	12	cm	42.7	4.2	41.5	4.7	1.2	3.803	-2.8103	8.01033
Daaloul et al. 2019_2	Effects of Napping on Alertness, Cognitive, and Physical Outcomes of Karate Athletes	This research was financially supported by the laboratory UMR 1075 INSERM/Unicaen, COMETE. No conflicts of interest.	13	13	0	International-level karate athletes	23	175	68	NS	Only neither type included	SJ	The SJ consisted of a maximal jump held from a flexed knee position (approximately 90-) with the hands on the hips and without performing any countermovement before the be- ginning of the jump. The jump test was monitored with an optical jump system (Optojump Next, Microgate, Italy). The apparatus comprises two bars placed ~1 m apart, parallel to each other, and was interfaced with a microcompute…	Anaerobic power	Body weight	Late restriction	Lab*	Actigraphy	7.866	3.73	No	15.3	8	12	cm	39.6	4.4	38	4.2	1.6	3.65316	-4.0404	8.28283
Daaloul et al. 2019_3	Effects of Napping on Alertness, Cognitive, and Physical Outcomes of Karate Athletes	This research was financially supported by the laboratory UMR 1075 INSERM/Unicaen, COMETE. No conflicts of interest.	13	13	0	International-level karate athletes	23	175	68	NS	Only neither type included	TTE - karate task	The test protocol consisted of sequential sets composed of two attacks toward a body opponent bag. The first attack included a two-punch combination, lead straight punch followed by a rear straight punch (i.e., kisamigyakuzuki), and the second attack used a rear roundhouse kick (i.e., mawashigeri-chudan). The test was packed with two auditory signals; the first was in the beginning of the bout of…	HIIE	Karate	Late restriction	Lab*	Actigraphy	7.866	3.73	No	15.3	8	12	s	836	52.9	739	76.2	97	58.6958	-11.6029	6.42029
Dattilo et al. 2020	Effects of Sleep Deprivation on Acute Skeletal Muscle Recovery after Exercise	This study was supported by Associação Fundo de Incentivo à Pesquisa (AFIP), Fundo de Amparo à Pesquisa do Estado de São Paulo (FAPESP – protocols 2010/07005-0 and CEPID #98/14303-3), and CNPq (142060/2012-7). No conflicts of interest.	10	10	0	Recreationally active males	24.5	177	71.1	NS	NS (morning or evening people excluded)	MVC - knee extensor	Isometric knee extensor torque was assessed with the subject's knee at an angle of 1.57 rad using the Biodex. Subjects performed three MVCs (MVC, expressed as Nm relative to total body mass). Subjects were instructed to build torque for 2 sec and then maintain the maximal torque for an additional 3 sec. A 60-sec rest interval was allowed between attempts. The peak torque value between attempts wa…	Strength	Resistance	Sleep deprivation	Lab	NS	8	0	NS	7	0	24.5	Nm	1.6	0.23	1.48	0.35	0.12	0.268998	-7.5	15.4477
Daviaux et al. 2014_1	Effects of total sleep deprivation on the perception of action capabilities	The research was supported by grants from the Region of Pays de la Loire (France). This was not an industry supported study. The research was supported by grants from the Region of Pays de la Loire (France). The funders had no role in study design, data collection and analysis, decision to publish, or preparation of the manuscript. No conflicts of interest reported.	12	6	6	Students	21.4	171.5	67	NS	NS	MVC - knee extension	Participants performed maximal voluntary isometric contractions (MVCs) of the quadriceps femoris muscles to quantify the maximal force production for their dominant leg. Force production was performed on a Biodex System 3 Pro dynamometer with the angle of the knee joint set at 70°. After a warm-up of 5 min, participants received encouragement while performing two MVC trials (about 5 s each), sepa…	Strength	Resistance	Sleep deprivation	Lab**	NS	NS	0	NS	8	NS	25.9	Nm	190.5	48	197.5	43.2	7	38.9363	3.67454	18.3782
Daviaux et al. 2014_2	Effects of total sleep deprivation on the perception of action capabilities	The research was supported by grants from the Region of Pays de la Loire (France). This was not an industry supported study. The research was supported by grants from the Region of Pays de la Loire (France). The funders had no role in study design, data collection and analysis, decision to publish, or preparation of the manuscript. No conflicts of interest reported.	12	6	6	Students	21.4	171.5	67	NS	NS	VJ	An infrared timing system was used to conduct a functional vertical jumping test. In each session, participants were required to perform five consecutive countermovement vertical jumps, with instructions to reach and maintain a maximal height with each jump. No time constraint was imposed.	Anaerobic power	Body weight	Sleep deprivation	Lab**	NS	NS	0	NS	8	NS	25.9	cm	25.7	4.32	25.63	5.11	0.07	4.06426	-0.272374	14.2583
Edwards and Waterhouse 2009*	Effects of One Night of Partial Sleep Deprivation upon Diurnal Rhythms of Accuracy and Consistency in Throwing Darts	No conflicts of interest. Funding not reported.	60	44	16	Dart throwers	21.3	175	74	NS	NS	Dart throw	Participants threw a single dart at the target a total of 20 times. After each throw, the score for the dart was recorded, and then the dart was collected for the next throw. The scoring system was as follows: for throwing a dart into the central ring (bulls-eye), the score was 10 points; the ring next to the bulls-eye scored 9 points, and so on until the last ring scored 1 point. Darts falling o…	Skill	Skill	Early restriction	Home	NS	8	4	No	8	1	1	Mean score	4.02	1.32	3.4	1.39	0.62	1.24	-15.4229	30.8458
Edwards and Waterhouse 2009#i	Effects of One Night of Partial Sleep Deprivation upon Diurnal Rhythms of Accuracy and Consistency in Throwing Darts	No conflicts of interest. Funding not reported.	60	44	16	Dart throwers	21.3	175	74	NS	NS	Dart throw	Participants threw a single dart at the target a total of 20 times. After each throw, the score for the dart was recorded, and then the dart was collected for the next throw. The scoring system was as follows: for throwing a dart into the central ring (bulls-eye), the score was 10 points; the ring next to the bulls-eye scored 9 points, and so on until the last ring scored 1 point. Darts falling o…	Skill	Skill	Early restriction	Home	NS	8	4	No	12	5	5	Mean score	4.43	1.63	4.01	1.55	0.42	1.3511	-9.48081	27.3852
Edwards and Waterhouse 2009#ii	Effects of One Night of Partial Sleep Deprivation upon Diurnal Rhythms of Accuracy and Consistency in Throwing Darts	No conflicts of interest. Funding not reported.	60	44	16	Dart throwers	21.3	175	74	NS	NS	Dart throw	Participants threw a single dart at the target a total of 20 times. After each throw, the score for the dart was recorded, and then the dart was collected for the next throw. The scoring system was as follows: for throwing a dart into the central ring (bulls-eye), the score was 10 points; the ring next to the bulls-eye scored 9 points, and so on until the last ring scored 1 point. Darts falling o…	Skill	Skill	Early restriction	Home	NS	8	4	No	16	9	9	Mean score	4.51	1.55	4.12	1.47	0.39	1.28332	-8.64745	25.5512
Edwards and Waterhouse 2009#iii	Effects of One Night of Partial Sleep Deprivation upon Diurnal Rhythms of Accuracy and Consistency in Throwing Darts	No conflicts of interest. Funding not reported.	60	44	16	Dart throwers	21.3	175	74	NS	NS	Dart throw	Participants threw a single dart at the target a total of 20 times. After each throw, the score for the dart was recorded, and then the dart was collected for the next throw. The scoring system was as follows: for throwing a dart into the central ring (bulls-eye), the score was 10 points; the ring next to the bulls-eye scored 9 points, and so on until the last ring scored 1 point. Darts falling o…	Skill	Skill	Early restriction	Home	NS	8	4	No	20	13	13	Mean score	4.28	1.45	3.6	1.35	0.68	1.19139	-15.8879	25.0049
Filipas et al. 2021	Single and Combined Effect of Acute Sleep Restriction and Mental Fatigue on Basketball Free-Throw Performance	This study was supported by the Italian Ministry of Health (Ricerca Corrente). Conflicts of interest not reported.	19	19	0	Amateur adult male asketball players	20	184	82	NS	NS	Free throw shooting	The free throw test (FT) consisted of shooting 60 consecutive FTs from the standard FT line (4.6 m, FT line distance from point on floor directly below backboard) on a regular basketball court (hoop height, 3.05 m) using a standard basketball ball (Molten GG7, 600 g). The participants were instructed to score the maximum number of FTs possible (out of 60 attempts), shooting within 5 seconds (acco…	Skill	Skill	Late restriction	Home	Actigraphy	7.3	4.6	NS	10	0.66	2.5	Free throw shots	43.2	7.1	40.2	6.5	3	5.79552	-6.94444	12.0564
Froberg et al. 1975^i	Circadian rhythms of catecholamine excretion, shooting range performance and self-ratings of fatigue during sleep deprivation	Not reported.	13	13	0	Military officers and corporals	29	NS	NS	NS	NS	Shooting	Subjects fired an electronic rifle at small moving targets containing photo-diodes. The number of shots and hits were registered every 3 hr, and the results were reported to the subjects.	Skill	Skill	Sleep deprivation	Lab**	NS	NS	0	No	16	NS	32	Hits/3 h	618.26	67.31	498.947	57.693	119.313	53.7445	-19.2982	7.83218
Froberg et al. 1975^ii	Circadian rhythms of catecholamine excretion, shooting range performance and self-ratings of fatigue during sleep deprivation	Not reported.	16	16	0	Military officers and corporals	29	NS	NS	NS	NS	Shooting	Subjects fired an electronic rifle at small moving targets containing photo-diodes. The number of shots and hits were registered every 3 hr, and the results were reported to the subjects.	Skill	Skill	Sleep deprivation	Lab**	NS	NS	0	No	19	NS	35	Hits/3 h	529.305	48.075	412.954	51.403	116.351	42.3124	-21.9819	7.18015
Goh et al. 2001*	Effects of one night of sleep deprivation on hormone profiles and performance efficiency	Defence Medical Research Institute and the Department of Obstetrics and Gynecology at the National University ofSingapore for supported the study. Conflicts of interest not reported.	7	7	0	Healthy Military officers	25	NS	NS	NS	NS	Handgrip - standardised grip strength	Grip strength was measured using the preferred hand on a grip dynamometer. Three trials were performed at each time point.	Strength	Resistance	Sleep deprivation	Lab	NS	NS	0	NS	8	NS	24	%	87.9592	5.3995	87.5	10.4579	0.45918	8.139	-0.522038	8.6835
Goh et al. 2001#i	Effects of one night of sleep deprivation on hormone profiles and performance efficiency	Defence Medical Research Institute and the Department of Obstetrics and Gynecology at the National University ofSingapore for supported the study. Conflicts of interest not reported.	7	7	0	Healthy Military officers	25	NS	NS	NS	NS	Handgrip - standardised grip strength	Grip strength was measured using the preferred hand on a grip dynamometer. Three trials were performed at each time point.	Strength	Resistance	Sleep deprivation	Lab	NS	NS	0	NS	13.3	NS	29.5	%	87.959	7.82826	86.689	9.9215	1.27	7.76548	-1.44385	7.99303
Goh et al. 2001#ii	Effects of one night of sleep deprivation on hormone profiles and performance efficiency	Defence Medical Research Institute and the Department of Obstetrics and Gynecology at the National University ofSingapore for supported the study. Conflicts of interest not reported.	7	7	0	Healthy Military officers	25	NS	NS	NS	NS	Handgrip - standardised grip strength	Grip strength was measured using the preferred hand on a grip dynamometer. Three trials were performed at each time point.	Strength	Resistance	Sleep deprivation	Lab	NS	NS	0	NS	18	NS	34	%	89.2857	7.289	89.4257	8.848	0.13996	6.99039	0.156755	7.06901
Goncalves et al. 2020_1	Effects of acute sleep deprivation on H reflex and V wave	This work was also partly supported by the Fundação para a Ciência e Tecnologia, under Grant UIDB/00447/2020 to CIPER - Centro Interdisciplinar para o Estudo da Performance Humana (unit 447). No conflcts of interest.	14	8	6	Health and active volunteers	21.8	169	63	NS	NS	MVC - plantarflexion	Maximal voluntary contraction was determined for plantarflexion based on three isometric contractions lasting 5 s each. Participants were instructed to exert their maximum force as fast and hard as possible and subsequently were allowed to rest for 60 s between trials.	Strength	Resistance	Sleep deprivation	Home	Actigraphy	8	0	No	9	NS	24	Nm	54.5	17.6	56.4	16.4	1.9	14.4658	3.48624	14.8231
Goncalves et al. 2020_2	Effects of acute sleep deprivation on H reflex and V wave	This work was also partly supported by the Fundação para a Ciência e Tecnologia, under Grant UIDB/00447/2020 to CIPER - Centro Interdisciplinar para o Estudo da Performance Humana (unit 447). No conflcts of interest.	14	8	6	Health and active volunteers	21.8	169	63	NS	NS	MVC - dorsiflexion	Maximal voluntary contraction was determined for dorsiflexion based on three isometric contractions lasting 5 s each. Participants were instructed to exert their maximum force as fast and hard as possible and subsequently were allowed to rest for 60 s between trials.	Strength	Resistance	Sleep deprivation	Home	Actigraphy	8	0	No	9	NS	24	Nm	30.1	7.2	29.4	5.4	0.7	5.5887	-2.32558	10.2371
Goto et al. 2020*i	Partial sleep deprivation after an acute exercise session does not augment hepcidin levels the following day	This study was funded by grant from Ritsumeikan University. No conflicts of interest.	10	10	0	Recreationally trained	21.6	170.8	62.9	56.4	NS	MVC - knee extension	MVC was measured at a knee angle of 110° (full extension of the leg was defined as 180°), and participants were requested to exert maximal strength for 3 s. Each measurement was repeated twice, and the highest value was selected for further analysis.	Strength	Resistance	Early restriction	NS	Actigraphy	7.82	2.35	Yes	8	1	1	Nm	210	43	209	47	1	38.3552	-0.47619	16.4143
Goto et al. 2020*ii	Partial sleep deprivation after an acute exercise session does not augment hepcidin levels the following day	This study was funded by grant from Ritsumeikan University. No conflicts of interest.	10	10	0	Recreationally trained	21.6	170.8	62.9	56.4	NS	MVC - knee extension	MVC was measured at a knee angle of 110° (full extension of the leg was defined as 180°), and participants were requested to exert maximal strength for 3 s. Each measurement was repeated twice, and the highest value was selected for further analysis.	Strength	Resistance	Early restriction	NS	Actigraphy	7.82	2.35	Yes	9	2	2	Nm	203	55	206	53	3	45.8563	1.47783	20.2792
Goto et al. 2020*iii	Partial sleep deprivation after an acute exercise session does not augment hepcidin levels the following day	This study was funded by grant from Ritsumeikan University. No conflicts of interest.	10	10	0	Recreationally trained	21.6	170.8	62.9	56.4	NS	MVC - knee extension	MVC was measured at a knee angle of 110° (full extension of the leg was defined as 180°), and participants were requested to exert maximal strength for 3 s. Each measurement was repeated twice, and the highest value was selected for further analysis.	Strength	Resistance	Early restriction	NS	Actigraphy	7.82	2.35	Yes	10	3	3	Nm	210	42	213	50	3	39.6989	1.42857	17.05
Goto et al. 2020#	Partial sleep deprivation after an acute exercise session does not augment hepcidin levels the following day	This study was funded by grant from Ritsumeikan University. No conflicts of interest.	10	10	0	Recreationally trained	21.6	170.8	62.9	56.4	NS	MVC - knee extension	MVC was measured at a knee angle of 110° (full extension of the leg was defined as 180°), and participants were requested to exert maximal strength for 3 s. Each measurement was repeated twice, and the highest value was selected for further analysis.	Strength	Resistance	Early restriction	NS	Actigraphy	7.82	2.35	Yes	13	6	6	Nm	222	50	212	51	10	42.8602	-4.5045	17.3292
HajSalem et al. 2013_1	Effects of partial sleep deprivation at the end of the night on anaerobic performances in judokas	This study was financially supported by the Ministry of Higher Teaching and Scientific Research, Tunisia. No conflicts of interest.	21	21	0	Judokas	19.1	177	77.3	NS	NS	Wingate - PPO	This test consisted of an all-out cycling for 30 s against a constant braking resistance dependent on the subjects’ body mass (0.087 kg kg!1 body mass). The PP was calculated as the highest value achieved during the 30 s and the MP corresponded to the average mechanical power obtained across the 30 s of the test	Anaerobic power	Cycling	Late restriction	Lab	NS	7.5	4.5	NS	NS	NS	NS	W/kg	12.5	0.8	12.3	0.93	0.2	0.743357	-1.6	5.35713
HajSalem et al. 2013_2	Effects of partial sleep deprivation at the end of the night on anaerobic performances in judokas	This study was financially supported by the Ministry of Higher Teaching and Scientific Research, Tunisia. No conflicts of interest.	21	21	0	Judokas	19.1	177	77.3	NS	NS	Wingate - MPO	This test consisted of an all-out cycling for 30 s against a constant braking resistance dependent on the subjects’ body mass (0.087 kg kg!1 body mass). The PP was calculated as the highest value achieved during the 30 s and the MP corresponded to the average mechanical power obtained across the 30 s of the test	Speed/power endurance	Cycling	Late restriction	Lab	NS	7.5	4.5	NS	NS	NS	NS	W/kg	8.48	0.56	8.31	0.48	0.17	0.447142	-2.00472	4.75082
HajSalem et al. 2013_3	Effects of partial sleep deprivation at the end of the night on anaerobic performances in judokas	This study was financially supported by the Ministry of Higher Teaching and Scientific Research, Tunisia. No conflicts of interest.	21	21	0	Judokas	19.1	177	77.3	NS	NS	Handgrip - strength	Handgrip strength performance was recorded using a calibrated hand dynamometer	Strength	Resistance	Late restriction	Lab	NS	7.5	4.5	NS	NS	NS	NS	kg	55.426	5.287	56.639	6.2455	1.213	4.96921	2.1885	8.08283
Hill et al. 1994^i	Aerobic and anaerobic contributions to exhaustive high-intensity exercise after sleep deprivation	Not reported.	7	7	0	College students	22	178	78	NS	NS	TTE at 6 W/kg	Subjects were instructed to watch a digital readout of cadence and to attempt to maintain about 100 rev/min for as long as possible, and to continue until they were unable to sustain 50 rev/min. In each case, there was a precipitous drop in cadence at the end of the tests. The work rates were 5.0 W/kg for the females and 6.0 W/kg for the males. The subjects were given no information about the dur…	Speed/power endurance	Cycling	Sleep deprivation	Lab*	NS	NS	0	NS	NS	NS	27.5	s	70.7	75.4	67.1	64.8	3.6	60.2513	-5.09194	76.7735
Hill et al. 1994^ii	Aerobic and anaerobic contributions to exhaustive high-intensity exercise after sleep deprivation	Not reported.	7	0	7	College students	21	164	62	NS	NS	TTE at 6 W/kg	Subjects were instructed to watch a digital readout of cadence and to attempt to maintain about 100 rev/min for as long as possible, and to continue until they were unable to sustain 50 rev/min. In each case, there was a precipitous drop in cadence at the end of the tests. The work rates were 5.0 W/kg for the females and 6.0 W/kg for the males. The subjects were given no information about the dur…	Speed/power endurance	Cycling	Sleep deprivation	Lab*	NS	NS	0	NS	NS	NS	27.5	s	45.9	28.6	45	32.8	0.9	26.326	-1.96078	51.6357
Holland 1967	Effects of Limited Sleep Deprivation on Performance of Selected Motor Tasks	Not reported.	24	24	0	College students	NS	NS	NS	NS	NS	TTE - cycling	Subjects were given standardized instructions indicating that they should go “all out” and continue to pedal as long as they possibly could while the resistance factor was increased each minute (1 kpm/min for the first 4 min, and 1/2 kpm./min. thereafter). When the subject was unable to maintain the rate the test ended and the total kpm were calculated.	Endurance	Cycling	Sleep deprivation	Lab*	NS	NS	0	No	NS	NS	24	kpm	6374.7	1591.96	5802.5	981.919	572.2	1156	-8.97611	18.1343
Khcharem et al. 2020	Effects of caffeine ingestion on 8-km run performance and cognitive function after 26 hours of sleep deprivation	No funding or conflicts of interest.	10	10	0	Healthy recreational runners	21.7	176	66.7	51.3	NS	8 km run - time	An 8-km race was carried out as an official outdoor competition. All the athletes started running at the same time and competed against each other to finish in first place. It took place on an outdoor 400 m athletics track under the same conditions of temperature (22 to 26 °C), humidity (37 to 39%), atmospheric pressure (1005 to 1020 mbar) and wind (11 to 18 km/h). The runners were encouraged to …	Endurance	Running	Sleep deprivation	Lab	NS	8.5	0	NS	9	2	26	Min	34.05	2.5894	36.79	3.4	2.74	2.64498	-8.04699	7.05052
Khemila et al. 2021*_1	Listening to motivational music during warming-up attenuates the negative effects of partial sleep deprivation on cognitive and short-term maximal performance: Effect of time of day	No conflicts of interest. Funding not reported.	12	12	0	Physical education students (4 h training/week)	20.3	180	71.3	NS	Participants were selected as “neither type” based on the timing of sleep and daily activities.	Wingate - PPO	The Wingate test contained a 30s maximal sprint against constant resistance determined according to the body mass using optimization tables (0.087 kg−1 of body mass) (Bar-Or 1987). While taking the test, participants were verbally encouraged. Seat height adjustments were made to satisfy the participant’s comfort. The same height was maintained throughout the trials. Toe clips served to prevent th…	Anaerobic power	Cycling	Late restriction	Lab	NS	7.5	4.5	Yes	7.3	1.5	4.5	W/kg	10.5	0.59	9.42	1.12	1.08	0.869871	-10.2857	7.76155
Khemila et al. 2021*_2	Listening to motivational music during warming-up attenuates the negative effects of partial sleep deprivation on cognitive and short-term maximal performance: Effect of time of day	No conflicts of interest. Funding not reported.	12	12	0	Physical education students	20.3	180	71.3	NS	Participants were selected as “neither type” based on the timing of sleep and daily activities.	Wingate - MPO	The Wingate test contained a 30s maximal sprint against constant resistance determined according to the body mass using optimization tables (0.087 kg−1 of body mass) (Bar-Or 1987). While taking the test, participants were verbally encouraged. Seat height adjustments were made to satisfy the participant’s comfort. The same height was maintained throughout the trials. Toe clips served to prevent th…	Speed/power endurance	Cycling	Late restriction	Lab	NS	7.5	4.5	Yes	7.3	1.5	4.5	W/kg	7.87	0.77	7.72	0.69	0.15	0.623647	-1.90597	7.12644
Khemila et al. 2021#_1	Listening to motivational music during warming-up attenuates the negative effects of partial sleep deprivation on cognitive and short-term maximal performance: Effect of time of day	No conflicts of interest. Funding not reported.	12	12	0	Physical education students	20.3	180	71.3	NS	Participants were selected as “neither type” based on the timing of sleep and daily activities.	Wingate - PPO	The Wingate test contained a 30s maximal sprint against constant resistance determined according to the body mass using optimization tables (0.087 kg−1 of body mass) (Bar-Or 1987). While taking the test, participants were verbally encouraged. Seat height adjustments were made to satisfy the participant’s comfort. The same height was maintained throughout the trials. Toe clips served to prevent th…	Anaerobic power	Cycling	Late restriction	Lab	NS	7.5	4.5	No	17.3	9.5	12.5	W/kg	10.4	1.14	10.1	0.65	0.3	0.879557	-2.88462	7.86983
Khemila et al. 2021#_2	Listening to motivational music during warming-up attenuates the negative effects of partial sleep deprivation on cognitive and short-term maximal performance: Effect of time of day	No conflicts of interest. Funding not reported.	12	12	0	Physical education students	20.3	180	71.3	NS	Participants were selected as “neither type” based on the timing of sleep and daily activities.	Wingate - MPO	The Wingate test contained a 30s maximal sprint against constant resistance determined according to the body mass using optimization tables (0.087 kg−1 of body mass) (Bar-Or 1987). While taking the test, participants were verbally encouraged. Seat height adjustments were made to satisfy the participant’s comfort. The same height was maintained throughout the trials. Toe clips served to prevent th…	Speed/power endurance	Cycling	Late restriction	Lab	NS	7.5	4.5	No	17.3	9.5	12.5	W/kg	8.78	0.62	7.86	1.34	0.92	1.05668	-10.4784	11.391
Kujawa et al. 2020^i_1	The Influence of 24-Hour Sleep Deprivation on the Strength of Lower Limb Muscles in Young and Physically Fit Women and Men	No funding or conflicts of interest.	23	0	23	Physical education students	21.8	NS	NS	NS	NS	MVC - right knee extension	Measurements of muscle strength of flexors and extensors of the knee were taken on a UPR-02 A/S chair with Moment II by Sumer software. Isometric knee extension torque was measured in both settings, with a knee joint angle of 45degree and a hip angle of 85(0 degree supine position). At the signal, the participant pressed the lever placed next to their tarsal joint for a period of 10 s, first in t…	Strength	Resistance	Sleep deprivation	Lab*	NS	8	0	Yes	7	NS	24	kg	85.3	17.2	79	17.09	6.3	14.5484	-7.3857	15.3079
Kujawa et al. 2020^i_2	The Influence of 24-Hour Sleep Deprivation on the Strength of Lower Limb Muscles in Young and Physically Fit Women and Men	No funding or conflicts of interest.	23	0	23	Physical education students	21.8	NS	NS	NS	NS	MVC - right knee flexion	Measurements of muscle strength of flexors and extensors of the knee were taken on a UPR-02 A/S chair with Moment II by Sumer software. Isometric knee extension torque was measured in both settings, with a knee joint angle of 45degree and a hip angle of 85(0 degree supine position). At the signal, the participant pressed the lever placed next to their tarsal joint for a period of 10 s, first in t…	Strength	Resistance	Sleep deprivation	Lab*	NS	8	0	Yes	7	NS	24	kg	62.04	12.06	61.13	10.08	0.91	9.5628	-1.4668	13.9058
Kujawa et al. 2020^i_3	The Influence of 24-Hour Sleep Deprivation on the Strength of Lower Limb Muscles in Young and Physically Fit Women and Men	No funding or conflicts of interest.	23	0	23	Physical education students	21.8	NS	NS	NS	NS	MVC - left knee extension	Measurements of muscle strength of flexors and extensors of the knee were taken on a UPR-02 A/S chair with Moment II by Sumer software. Isometric knee extension torque was measured in both settings, with a knee joint angle of 45degree and a hip angle of 85(0 degree supine position). At the signal, the participant pressed the lever placed next to their tarsal joint for a period of 10 s, first in t…	Strength	Resistance	Sleep deprivation	Lab*	NS	8	0	Yes	7	NS	24	kg	75.65	13.04	69.7	14.65	5.95	11.838	-7.86517	14.0762
Kujawa et al. 2020^i_4	The Influence of 24-Hour Sleep Deprivation on the Strength of Lower Limb Muscles in Young and Physically Fit Women and Men	No funding or conflicts of interest.	23	0	23	Physical education students	21.8	NS	NS	NS	NS	MVC - left knee flexion	Measurements of muscle strength of flexors and extensors of the knee were taken on a UPR-02 A/S chair with Moment II by Sumer software. Isometric knee extension torque was measured in both settings, with a knee joint angle of 45degree and a hip angle of 85(0 degree supine position). At the signal, the participant pressed the lever placed next to their tarsal joint for a period of 10 s, first in t…	Strength	Resistance	Sleep deprivation	Lab*	NS	8	0	Yes	7	NS	24	kg	63.39	13.37	63.96	11.17	0.57	10.6003	0.899195	15.0866
Kujawa et al. 2020^ii_1	The Influence of 24-Hour Sleep Deprivation on the Strength of Lower Limb Muscles in Young and Physically Fit Women and Men	No funding or conflicts of interest.	21	21	0	Physical education students	21.4	NS	NS	NS	NS	MVC - right knee extension	Measurements of muscle strength of flexors and extensors of the knee were taken on a UPR-02 A/S chair with Moment II by Sumer software. Isometric knee extension torque was measured in both settings, with a knee joint angle of 45degree and a hip angle of 85(0 degree supine position). At the signal, the participant pressed the lever placed next to their tarsal joint for a period of 10 s, first in t…	Strength	Resistance	Sleep deprivation	Lab*	NS	8	0	Yes	7	NS	24	kg	116.48	16.28	109.81	15.56	6.67	13.5243	-5.7263	10.4246
Kujawa et al. 2020^ii_2	The Influence of 24-Hour Sleep Deprivation on the Strength of Lower Limb Muscles in Young and Physically Fit Women and Men	No funding or conflicts of interest.	21	21	0	Physical education students	21.4	NS	NS	NS	NS	MVC - right knee flexion	Measurements of muscle strength of flexors and extensors of the knee were taken on a UPR-02 A/S chair with Moment II by Sumer software. Isometric knee extension torque was measured in both settings, with a knee joint angle of 45degree and a hip angle of 85(0 degree supine position). At the signal, the participant pressed the lever placed next to their tarsal joint for a period of 10 s, first in t…	Strength	Resistance	Sleep deprivation	Lab*	NS	8	0	Yes	7	NS	24	kg	110.19	19.12	105.67	15.02	4.52	14.9526	-4.10201	12.2893
Kujawa et al. 2020^ii_3	The Influence of 24-Hour Sleep Deprivation on the Strength of Lower Limb Muscles in Young and Physically Fit Women and Men	No funding or conflicts of interest.	21	21	0	Physical education students	21.4	NS	NS	NS	NS	MVC - left knee extension	Measurements of muscle strength of flexors and extensors of the knee were taken on a UPR-02 A/S chair with Moment II by Sumer software. Isometric knee extension torque was measured in both settings, with a knee joint angle of 45degree and a hip angle of 85(0 degree supine position). At the signal, the participant pressed the lever placed next to their tarsal joint for a period of 10 s, first in t…	Strength	Resistance	Sleep deprivation	Lab*	NS	8	0	Yes	7	NS	24	kg	106.38	17.86	100.95	22.42	5.43	17.5812	-5.10434	14.9532
Kujawa et al. 2020^ii_4	The Influence of 24-Hour Sleep Deprivation on the Strength of Lower Limb Muscles in Young and Physically Fit Women and Men	No funding or conflicts of interest.	21	21	0	Physical education students	21.4	NS	NS	NS	NS	MVC - left knee flexion	Measurements of muscle strength of flexors and extensors of the knee were taken on a UPR-02 A/S chair with Moment II by Sumer software. Isometric knee extension torque was measured in both settings, with a knee joint angle of 45degree and a hip angle of 85(0 degree supine position). At the signal, the participant pressed the lever placed next to their tarsal joint for a period of 10 s, first in t…	Strength	Resistance	Sleep deprivation	Lab*	NS	8	0	Yes	7	NS	24	kg	106.33	21.16	103.62	22.11	2.71	18.3781	-2.54867	15.5178
Martin 1981	Effect of sleep-deprivation on tolerance of prolonged exercise	Not reported.	8	5	3	Physically active	23.6	NS	NS	NS	NS	TTE - walk at 80% VO2max	Subjects performed a treadmill walk to exhaustion at an exercise intensity requiring about 80% of the maximal aerobic power (VO2max). Treadmill grades sufficient to require about 80% of the VO2 max were selected for each subject on the basis of heart rates measured during familiarization experiments. In these experiments, heart rates were measured at a variety of treadmill grades, and the work lo…	Endurance	Walking	Sleep deprivation	Lab*	NS	7.8	0	NS	19	NS	36	Min	74.4	36.9	67.3	37.6	7.1	31.614	-9.54301	38.14
Mejri et al. 2014a	Effect of two types of partial sleep deprivation on Taekwondo players’ performance during intermittent exercise	This study was supported, in part, by The Research Laboratory “Sports Performance Optimization” National Center of Medicine and Science in Sports (CNMSS). No conflicts of interest.	10	10	0	Taekwondo players - national black belt	17.6	175.8	61.2	NS	n=7 intermeidate and n=3 moderate morning type	Yo-Yo intermittent recovery test level 1	The test consisted of 20m shuttle runs performed at increasing velocities with 10 seconds of active recovery between runs until exhaustion. Audio cues of the YYIRTL1 were recorded on a CD. End of the test was considered when the participant twice failed to reach the front line in time (objective evaluation) or he felt unable to complete another shuttle at the dictated speed (subjective evaluation…	HIIE	Running	Early restriction	Lab	NS	7.5	3	Yes	7	1	1	M	1238	282	1237	292	1	243.696	-0.0807754	17.6711
Mejri et al. 2014b	Effect of two types of partial sleep deprivation on Taekwondo players’ performance during intermittent exercise	This study was supported, in part, by The Research Laboratory “Sports Performance Optimization” National Center of Medicine and Science in Sports (CNMSS). No conflicts of interest.	10	10	0	Taekwondo players - national black belt	17.6	175.8	61.2	NS	n=7 intermeidate and n=3 moderate morning type	Yo-Yo intermittent recovery test level 1	The test consisted of 20m shuttle runs performed at increasing velocities with 10 seconds of active recovery between runs until exhaustion. Audio cues of the YYIRTL1 were recorded on a CD. End of the test was considered when the participant twice failed to reach the front line in time (objective evaluation) or he felt unable to complete another shuttle at the dictated speed (subjective evaluation…	HIIE	Running	Late restriction	Lab	NS	7.5	3	Yes	7	1	4	M	1238	282	1078	307	160	250.915	-12.9241	18.2127
Mejri et al. 2016a	Does one night of partial sleep deprivation affect the evening performance during intermittent exercise in Taekwondo players?	This study was supported, in part, by The Research Laboratory “Sports Performance Optimization” National Center of Medicine and Science in Sports (CNMSS). No conflicts of interest.	10	10	0	Taekwondo players - national black belt	17.6	175.8	61.2	NS	n=7 intermeidate and n=3 moderate morning type	Yo-Yo intermittent recovery test level 1	The test consisted of 20-m shuttle runs performed at increasing speeds with 10 sec of active recovery in a distance of 5 m between runs until exhaustion. The end of the test was considered when the participant twice failed to reach the front line in time (objective evaluation) or he felt unable to complete another shuttle at the dictated speed (subjective evaluation). The total distance (TDYYIRT)…	HIIE	Running	Early restriction	Lab	NS	7	3	No	17	11	11	M	1459.61	389.163	1331.53	310.345	128.078	305.238	-8.77483	18.9199
Mejri et al. 2016b	Does one night of partial sleep deprivation affect the evening performance during intermittent exercise in Taekwondo players?	This study was supported, in part, by The Research Laboratory “Sports Performance Optimization” National Center of Medicine and Science in Sports (CNMSS). No conflicts of interest.	10	10	0	Taekwondo players - national black belt	17.6	175.8	61.2	NS	n=7 intermeidate and n=3 moderate morning type	Yo-Yo intermittent recovery test level 1	The test consisted of 20-m shuttle runs performed at increasing speeds with 10 sec of active recovery in a distance of 5 m between runs until exhaustion. The end of the test was considered when the participant twice failed to reach the front line in time (objective evaluation) or he felt unable to complete another shuttle at the dictated speed (subjective evaluation). The total distance (TDYYIRT)…	HIIE	Running	Late restriction	Lab	NS	7	4	No	17	11	14	M	1459.61	389.163	1045.81	422.645	413.792	345.753	-28.3496	21.2848
Moore et al. 2018_1	Effects of acute sleep deprivation and caffeine supplementation on anaerobic performance	Not reported.	11	11	0	Club level games players	25	178	80.2	NS	NS	Illinois speed agility test	The Illinois speed agility test measures an athlete’s agility. Electronic speed timing gates (light cells) were used to calculate run times. The timing device started when the participant passed through an infrared beam at the starting line and stopped when participants passed through the beam at the finish line. The total distance of the course was roughly 68m. Each participant completed the cou…	HIIE	Running	Sleep deprivation	Lab	NS	7.3	0	NS	10.3	NS	24	s	16.06	0.45	16.6	0.36	0.54	0.353186	-3.36239	1.98922
Moore et al. 2018_2	Effects of acute sleep deprivation and caffeine supplementation on anaerobic performance	Not reported.	11	11	0	Club level games players	25	178	80.2	NS	NS	VJ	Vertical jump was measured using a vertical jump meter (Jump-MD, Takai, Japan). Each participant attempted the jump three times with 30-s rest intervals. The best score for each participant was recorded.	Anaerobic power	Body weight	Sleep deprivation	Lab	NS	7.3	0	NS	10.3	NS	24	cm	45.3	3.4	44.6	4.8	0.7	3.70276	-1.54525	7.46176
Moore et al. 2018_3	Effects of acute sleep deprivation and caffeine supplementation on anaerobic performance	Not reported.	11	11	0	Club level games players	25	178	80.2	NS	NS	20 M straight sprint	Electronic speed timing gates (Brower Timing Systems, Utah, USA) were used to assess 20-m sprint times. A starting pad was placed under the participant front most foot. The timing device started when the participant lifted their foot off the pressure ad and stopped when they passed an infrared beam at the finish line. Each participant completed the 20-m sprint 3 times with 90-s rest intervals, an…	Anaerobic power	Running	Sleep deprivation	Lab	NS	7.3	0	NS	10.3	NS	24	s	3.29	0.21	3.4	0.21	0.11	0.178191	-3.34347	4.86113
Moore et al. 2018_4	Effects of acute sleep deprivation and caffeine supplementation on anaerobic performance	Not reported.	11	11	0	Club level games players	25	178	80.2	NS	NS	5 M shuttle run test	This test is a measure of speed and agility. Participants ran back-and-forth over 5 m, for a total of 50 m.	Speed/power endurance	Running	Sleep deprivation	Lab	NS	7.3	0	NS	10.3	NS	24	s	15.4	0.62	15.35	0.61	0.05	0.521923	0.324675	3.04196
Mougin 1991	Effects of Sleep Disturbances On Subsequent physical performance	Not reported.	7	7	0	Cyclists	25.6	181	72.3	62.4	NS	PPO at exhastuion - GXT cycling	The protocol consisted of a 10-min warm-up period requiring steps of graded exercise intensity such that, at the end of the period, a steady intensity corresponding to 75% of predetermined VO2max was reached. This intensity was maintained for 20 min and then progressively increased (10 W every 30 s) until exhaustion.	Endurance	Cycling	Sleep restriction	Lab	PSG	8.5	4.5	NS	14	7	7	W	361.4	34.39	354.3	39.95	7.1	31.9391	-1.96458	7.96096
Mougin et al. 1996_1	Effects of a selective sleep deprivation on subsequent anaerobic performance	Not reported.	8	8	0	Highly trained	19.2	175.75	69.3	69.3	NS	Wingate - PPO	Test consisted of 30 s of supramaximal cycling against a resistance determined relative to the subject's data recorded during the force-velocity test. The constant braking force corresponded to '1,F,. The subjects were requested to pedal as fast as possible from the start signal and to maintain maximal pedalling speed throughout the 30-s period.	Anaerobic power	Cycling	Early restriction	Lab	NS	8.5	4	NS	10.3	3.5	3.5	W/kg	10.71	2.35	10.79	1.92	0.08	1.85298	0.746965	15.6291
Mougin et al. 1996_2	Effects of a selective sleep deprivation on subsequent anaerobic performance	Not reported.	8	8	0	Highly trained	19.2	175.75	69.3	69.3	NS	Wingate - MPO	Test consisted of 30 s of supramaximal cycling against a resistance determined relative to the subject's data recorded during the force-velocity test. The constant braking force corresponded to 1/2 F0. The subjects were requested to pedal as fast as possible from the start signal and to maintain maximal pedalling speed throughout the 30-s period.	Speed/power endurance	Cycling	Early restriction	Lab	NS	8.5	4	NS	10.3	3.5	3.5	W/kg	7.98	3.37	8.25	1.47	0.27	2.67896	3.38346	31.9076
Mougin et al. 2001a	Hormonal responses to exercise after partial sleep deprivation and after a hypnotic drug-induced sleep	This work was supported by the ‘Laboratory SYNTHELABO, France’. Conflicts of interest not reported.	8	8	0	Highly trained athletes	24	177	71.5	63.5	Intermediate type	PPO at exhastuion - GXT cycling	The protocol consisted of a 10-min warm-up period requiring steps of graded exercise intensity such that, at the end of the period, a steady intensity corresponding to 75% of predetermined VO2max was reached. This intensity was maintained for 20 min and then progressively increased (10 W every 30 s) until exhaustion.	Endurance	Cycling	Late restriction	Lab	PSG	8.5	4.5	NS	14	7	11	W	309	28.3	292	36.8	17	28.6721	-5.50162	8.41601
Mougin et al. 2001b	Hormonal responses to exercise after partial sleep deprivation and after a hypnotic drug-induced sleep	This work was supported by the ‘Laboratory SYNTHELABO, France’. Conflicts of interest not reported.	8	8	0	Highly trained athletes	24	177	71.5	63.5	Intermediate type	PPO at exhastuion - GXT cycling	The protocol consisted of a 10-min warm-up period requiring steps of graded exercise intensity such that, at the end of the period, a steady intensity corresponding to 75% of predetermined VO2max was reached. This intensity was maintained for 20 min and then progressively increased (10 W every 30 s) until exhaustion.	Endurance	Cycling	Early restriction	Lab	PSG	8.5	4	NS	14	7	7	W	309	28.3	294	31.1	15	25.3285	-4.85437	7.36781
Oliver et al. 2009	One night of sleep deprivation decreases treadmill endurance performance	Not reported.	11	11	0	Recreationally active healthy	20	NS	77.6	55.5	NS	30-min self paced test on treadmill (control their own speed - gradient fixed to 1%)	Subjects performed a 30 min pre-load treadmill run at 60% VO2 max followed by a 30 min self-paced distance test.	Endurance	Running	Sleep deprivation	Lab	Actigraphy	8.27	0	No	12	NS	30	M	6224	818	6037	759	187	214	-3.0045	3.4383
Omiya et al. 2009	Heart-Rate Response to Sympathetic Nervous Stimulation, Exercise, and Magnesium Concentration in Various Sleep Conditions.	Not reported.	16	16	0	Healthy male medical-college students	21.5	171	68.3	42.3	NS	TTE - GXT	After a 4-min rest on the cycle ergometer, exercise began with a 4-min warm-up (20 W) followed by an increase in load (1 W per 3 s) until volitional exhaustion	Endurance	Cycling	Sleep restriction	Home	Questionnaire/interview	7.56	3	NS	19	NS	NS	s	699.3	72.7	677	77.7	22.3	63.9697	-3.1889	8.21635
Ozturk et al. 2007_1	Effects of sleep deprivation on anaerobic exercise-induced changes in auditory brainstem evoked potentials	Not reported.	7	7	0	Healthy normal students (5 h training/wk)	22.1	177	70.1	NS	NS	Wingate - PPO	The Wingate test consisted of a 30-s supramaximal cycling against a resistance load. The test was performed on a Monark cycle ergometer (Model 894-E). The load was determined for each subject according to body mass (0.075 kg · kg body mass). Seat height was adjusted to each subject’s satisfaction and toe-clips were used to prevent the subjectÕs feet from slipping off the pedals. Seat height was …	Anaerobic power	Cycling	Sleep deprivation	Lab*	NS	8	0	NS	15	8	32	W/kg	10.78	1.15	10.41	1.13	0.37	0.967492	-3.43228	8.05561
Ozturk et al. 2007_2	Effects of sleep deprivation on anaerobic exercise-induced changes in auditory brainstem evoked potentials	Not reported.	7	7	0	Healthy normal students (5 h training/wk)	22.1	177	70.1	NS	NS	Wingate - MPO	The Wingate test consisted of a 30-s supramaximal cycling against a resistance load. The test was performed on a Monark cycle ergometer (Model 894-E). The load was determined for each subject according to body mass (0.075 kg · kg body mass). Seat height was adjusted to each subject’s satisfaction and toe-clips were used to prevent the subjectÕs feet from slipping off the pedals. Seat height was …	Speed/power endurance	Cycling	Sleep deprivation	Lab*	NS	8	0	NS	15	8	32	W/kg	8.06	0.69	8.08	0.52	0.02	0.535944	0.248139	6.04008
Paryab et al. 2021a	Melatonin supplementation improves psychomotor and physical performance in collegiate student-athletes following a sleep deprivation night	Not reported.	10	10	0	Collegiate student-athlete	20	176	67.8	NS	NS	30 s Wingate x 4 - MPO	Participants first warmed up on a cycle ergometer (Monark 894E, Stockholm, Sweden) for 5 min at a resistance of 50 W and at 90 rpm. Following 3 min of rest, they performed four 30 s Wingate tests against a constant load of 75 g·kg−1 body weight load with 1, 2, and 3 min recovery periods. The anaerobic power output included: (1) Relative Peak Power, RPP (W/Kg); (2) Relative Anaerobic Power, RAP (W…	HIIE	Cycling	Early restriction	Home	Questionnaire	8	4	NS	8	3	3	W/kg	5.18	1.36	4.63	1.26	0.55	1.00194	-10.62	19.3425
Paryab et al. 2021b	Melatonin supplementation improves psychomotor and physical performance in collegiate student-athletes following a sleep deprivation night	Not reported.	10	10	0	Collegiate student-athlete	20	176	67.8	NS	NS	30 s Wingate x 4 - MPO	Participants first warmed up on a cycle ergometer (Monark 894E, Stockholm, Sweden) for 5 min at a resistance of 50 W and at 90 rpm. Following 3 min of rest, they performed four 30 s Wingate tests against a constant load of 75 g·kg−1 body weight load with 1, 2, and 3 min recovery periods. The anaerobic power output included: (1) Relative Peak Power, RPP (W/Kg); (2) Relative Anaerobic Power, RAP (W…	HIIE	Cycling	Sleep deprivation	Home	Questionnaire	8	0	NS	8	3	26.5	W/kg	5.18	1.36	4.11	1.31	1.07	1.01776	-20.66	19.6478
Racinais et al. 2004	Effect of sleep deprivation on shuttle run score in middle-aged amateur athletes- Influence of initial score	Not reported.	22	17	5	Athletes training 9.2 h/wk	M: 29.2; F: 25.4	M: 178; F: 163	M: 71.3; F: 55.2	M: 57.4; F: 45.5	NS	20 M Shuttle run	VO2peak was estmated using the Leger and Gadoury shuttle test with 1-minute stages. The test was performed on a synthetic track.	Endurance	Running	Sleep deprivation	Lab*	NS	8	0	NS	11.3	3.5	28	VO2max	54.7	7	55.2	6	0.5	5.58928	0.914077	9.20635
Rae et al. 2017	One night of partial sleep deprivation impairs recovery from a single exercise training session	This study was funded through a Research Development Grant from the Univer- sity of Cape Town (DER), South African National Research Founda- tion Incentive Funding for Rated Researchers (AJM and TAK), and TAK is a recipient of the Tim and Marilyn Noakes Sports Science Postdoctoral Fellowship. No conflicts of interest.	16	16	0	Trained male cyclists	32.3	180	76.9	57.6	Chronotype score = 63	PPO - GXT cycling	This 15 min test comprised three stages: 6 min at 60% of maximum heart rate max (HRmax), 6 min at 80% HRmax and 3 min at 90% HRmax. Following this, the ramp format PPO test began at 2.5 W kg−1 body weight for 1 min. Power then increased by 20 W min−1 until participants were unable to maintain a minimum cadence of 70 rpm or reached volitional exhaustion.	Endurance	Cycling	Early restriction	Lab	Actigraphy	6.5	3.38	No	18.3	12.23	14.12	W/kg	4.42	0.7	4.16	0.72	0.26	0.602727	-5.88235	12.2406
Reilly and Piercy 1994_1	The effect of partial sleep deprivation on weight-lifting performance	Not reported.	8	8	0	Physically active	21	NS	NS	NS	Normally slept for 8 h	Maxium bicep curl	The maximal lift the load handled on the baseline day was used to start the test. This was increased, or decreased, progressively to determine the heaviest weight; that could be lifted for each occasion.	Strength	Resistance	Early restriction	Lab*	NS	8	3	No	18	NS	12.33	kg	42.824	3.626	41.91	3.64	0.914	3.08273	-2.13432	6.46096
Reilly and Piercy 1994_2	The effect of partial sleep deprivation on weight-lifting performance	Not reported.	8	8	0	Physically active	21	NS	NS	NS	Normally slept for 8 h	Maxium bench press	The maximal lift the load handled on the baseline day was used to start the test. This was increased, or decreased, progressively to determine the heaviest weight; that could be lifted for each occasion.	Strength	Resistance	Early restriction	Lab*	NS	8	3	No	18	NS	12.33	kg	73.296	4.57	72.137	3.7	1.159	3.59602	-1.58126	4.43442
Reilly and Piercy 1994_3	The effect of partial sleep deprivation on weight-lifting performance	Not reported.	8	8	0	Physically active	21	NS	NS	NS	Normally slept for 8 h	Maximum leg press	The maximal lift the load handled on the baseline day was used to start the test. This was increased, or decreased, progressively to determine the heaviest weight; that could be lifted for each occasion.	Strength	Resistance	Early restriction	Lab*	NS	8	3	No	18	NS	12.33	kg	64.6612	7.42	64.086	6.8787	0.57522	6.0862	-0.88959	8.45598
Reilly and Piercy 1994_4	The effect of partial sleep deprivation on weight-lifting performance	Not reported.	8	8	0	Physically active	21	NS	NS	NS	Normally slept for 8 h	Maximum deadlift	The maximal lift the load handled on the baseline day was used to start the test. This was increased, or decreased, progressively to determine the heaviest weight; that could be lifted for each occasion.	Strength	Resistance	Early restriction	Lab*	NS	8	3	No	18	NS	12.33	kg	139.615	17.38	131.832	16.9	7.7832	14.5503	-5.57477	9.35502
Reyner and Horne 2013^i	Sleep restriction and serving accuracy in performance tennis players, and effects of caffeine	Not reported.	8	8	0	Performance tennis players	20	NS	NS	NS	Neither morning or evening types	Tennis serving	Participants were given a basket of 40 new Slazenger tennis balls with which to serve. Each service was hit from the participant's desired point on the baseline (replicated on the second occasion). Participants were asked not to consider their shots as ‘first or second serves’ but to aim their serve into the set target in the diagonal service box across the net, which was clearly marked with whit…	Skill	Skill	Early restriction	Home	Actiwatches	6.58	4.3	NS	15	NS	6	Hits	17.8	0.7	13.9	0.89	3.9	0.696175	-21.9101	3.54173
Reyner and Horne 2013^ii	Sleep restriction and serving accuracy in performance tennis players, and effects of caffeine	Not reported.	8	0	8	Performance tennis players	20	NS	NS	NS	Neither morning or evening types	Tennis serving	Participants were given a basket of 40 new Slazenger tennis balls with which to serve. Each service was hit from the participant's desired point on the baseline (replicated on the second occasion). Participants were asked not to consider their shots as ‘first or second serves’ but to aim their serve into the set target in the diagonal service box across the net, which was clearly marked with whit…	Skill	Skill	Early restriction	Home	Actiwatches	6.58	4.3	NS	15	NS	6	Hits	13.2	1.1	8.5	0.7	4.7	0.845222	-35.6061	5.90034
Reyner and Horne 2013^iii	Sleep restriction and serving accuracy in performance tennis players, and effects of caffeine	Not reported.	6	6	0	Performance tennis players	21	NS	NS	NS	NS	Tennis serving	Participants were given a basket of 40 new Slazenger tennis balls with which to serve. Each service was hit from the participant's desired point on the baseline (replicated on the second occasion). Participants were asked not to consider their shots as ‘first or second serves’ but to aim their serve into the set target in the diagonal service box across the net, which was clearly marked with whit…	Skill	Skill	Early restriction	Home	Actiwatches	7.75	5.42	NS	15	NS	6	Hits	18.7	0.96	15	0.86	3.7	0.777452	-19.7861	3.73891
Reyner and Horne 2013^iv	Sleep restriction and serving accuracy in performance tennis players, and effects of caffeine	Not reported.	6	0	6	Performance tennis players	21	NS	NS	NS	NS	Tennis serving	Participants were given a basket of 40 new Slazenger tennis balls with which to serve. Each service was hit from the participant's desired point on the baseline (replicated on the second occasion). Participants were asked not to consider their shots as ‘first or second serves’ but to aim their serve into the set target in the diagonal service box across the net, which was clearly marked with whit…	Skill	Skill	Early restriction	Home	Actiwatches	7.75	5.42	NS	15	NS	6	Hits	13	0.7	9.04	0.75	3.96	0.616847	-30.4615	4.26212
Roberts et al. 2019A	Extended Sleep Maintains Endurance Performance Better than Normal or Restricted Sleep	Funding provided by the School of Exercise and Nutrition Sciences at Deakin University. No conflicts of inerest.	9	9	0	Trained cyclists and triathletes	30	NS	NS	63	moderate morning type (n=5); definte morning (n=2); intermediate (n+2)	TT - cycling	A cycling time trial was completed where a pre-determined amouint of work (kJ) needed to be completed as qucik as possible. The target work for the time trial was the estimated work expended when cycling at anaerboic threshold for 1 h: work (kJ)= (Watts @ AT x 3600)/1000. Power at AT (WAT) was determined from a regression of the relationship between oxygen uptake VO2max and power (W) for the firs…	Endurance	Cycling	Sleep restriction	Home	Actigraphy	7.1	4.7	No	6.45	1.18	1.5	Min	58	2.8	59.5	1.7	1.5	2.15342	-2.58621	3.43567
Roberts et al. 2019B	Effects of total sleep deprivation on endurance cycling performance and heart rate indices used for monitoring athlete readiness	Funding provided by the School of Exercise and Nutrition Sciences at Deakin University. No conflicts of inerest.	13	13	0	Cyclists and triatheltes	33	NS	NS	55	Intermediate type (n=8); moderate (n=5);	TT - cycling	A cycling time trial was completed where a pre-determined amouint of work (kJ) needed to be completed as qucik as possible. The target work for the time trial was the estimated work expended when cycling at anaerboic threshold for 1 h: work (kJ)= (Watts @ AT x 3600)/1000. Power at AT (WAT) was determined from a regression of the relationship between oxygen uptake VO2max and power (W) for the firs…	Endurance	Cycling	Sleep deprivation	Lab*	Actigraphy	5.9	0	Yes	7.3	NS	25	Min	58.7	4	64.3	7.4	5.6	5.73341	-9.54003	9.13092
Rodrigues et al. 2021_1	Combined and isolated effects of alcohol consumption and sleep deprivation on maximal strength, muscle endurance and aerobic exercise performance in healthy men: a cross-over randomized controlled trial	This work was supported by the Fundação de Amparo à Pesquisa do Estado do Rio Grande do Sul (FAPERGS) under Grant [number 12/2115-6]. No conflicts of interest.	10	10	0	Physically active males aged 18-35	23.5	174	70.2	44.8	NS	Elbow flexor - MVC	Elbow flexors maximal strength was performed on an isokinetic dynamometer (Biodex System 3, Biodex Medical Systems, Shirley, New York, USA). Paricipants were positioned on the dynamometer according to the manufacturer’s recommendations for elbow evaluations with elbow and shoulder positioned at 90° of flexion. After a warm-up protocol, three maximal 5-s isometric contractions were executed at 90°…	Strength	Resistance	Sleep deprivation	Lab		8	0	No	7.3	0.5	24	Nm	66.7	6.6	61.6	6.3	5.1	4.92	-7.65	7.37631
Rodrigues et al. 2021_2	Combined and isolated effects of alcohol consumption and sleep deprivation on maximal strength, muscle endurance and aerobic exercise performance in healthy men: a cross-over randomized controlled trial	This work was supported by the Fundação de Amparo à Pesquisa do Estado do Rio Grande do Sul (FAPERGS) under Grant [number 12/2115-6]. No conflicts of interest.	10	10	0	Physically active males aged 18-36	23.5	174	70.2	44.8	NS	Elbow flexor - time to exhaustion	Elbow flexor endurance test was performed on an isokinetic dynamometer (Biodex System 3, Biodex Medical Systems, Shirley, New York, USA). participants were instructed to maintain the torque at a target value of 70% of isometric peak torque for as long as possible. Once the participants could not maintain the force level, the test was stopped and time to exhaustion was determined (TTEEF). Visual f…	Strength-endurance	Resistance	Sleep deprivation	Lab	Questionnaire	8	0	No	7.3	0.5	24	s	47.3	68	49	11.9	1.7	60.1377	3.59	127.141
Rodrigues et al. 2021_3	Combined and isolated effects of alcohol consumption and sleep deprivation on maximal strength, muscle endurance and aerobic exercise performance in healthy men: a cross-over randomized controlled trial	This work was supported by the Fundação de Amparo à Pesquisa do Estado do Rio Grande do Sul (FAPERGS) under Grant [number 12/2115-6]. No conflicts of interest.	10	10	0	Physically active males aged 18-37	23.5	174	70.2	44.8	NS	TTE - running	Participants performed an aerobic exercise protocol in a treadmill at an intensity correspondent to 10% above of VT1 (78 ± 5.77% of VO2peak), for as long as possible. This intensity was chosen to produce less individual variation in metabolic responses. Verbal encouragement was provided during the test.	Endurance	Running	Sleep deprivation	Lab	Questionnaire	8	0	No	7.3	0.5	24	Min	25.7	12.2	25.5	12	0.2	9.21694	-0.78	35.8636
Romdhani et al. 2019a_1	Sleep deprivation affects post-lunch dip performances, biomarkers of muscle damage and antioxidant status	No conflicts of interest. Funding not reported.	14	14	0	Judokas	18.5	172	67.5	NS	Moderate and intermidte only (31-69 score)	RAST - PPO	Participants were instructed to perform six sprints between photocells which were placed 35 m apart on a straight race-track. Each sprint represents a maximal effort with 10 s in between for the turnaround. From the six sprints time, the power output was calculated according to the following equation: Power = Weight × Distance² ÷ Time³. Pmax = the highest power (i.e., the fastest sprint).	Anaerobic power	Running	Late restriction	Lab	NS	8	4	Yes	15	7.5	12.5	W	661.817	97.0921	558.26	85.4382	103.557	78.1568	-15.6474	10.6277
Romdhani et al. 2019a_2	Sleep deprivation affects post-lunch dip performances, biomarkers of muscle damage and antioxidant status	No conflicts of interest. Funding not reported.	14	14	0	Judokas	18.5	172	67.5	NS	Moderate and intermidte only (31-69 score)	RAST - MPO	Participants were instructed to perform six sprints between photocells which were placed 35 m apart on a straight race-track. Each sprint represents a maximal effort with 10 s in between for the turnaround. From the six sprints time, the power output was calculated according to the following equation: Power = Weight × Distance² ÷ Time³. Pmean = sum of all six powers ÷ 6.	HIIE	Running	Late restriction	Lab	NS	8	4	Yes	15	7.5	12.5	W	563.215	76.8527	454.188	63.059	109.027	60.6595	-19.358	9.7267
Romdhani et al. 2019b_1	Sleep deprivation affects post-lunch dip performances, biomarkers of muscle damage and antioxidant status	No conflicts of interest. Funding not reported.	14	14	0	Judokas	18.5	172	67.5	NS	Moderate and intermidte only (31-69 score)	RAST - PPO	Participants were instructed to perform six sprints between photocells which were placed 35 m apart on a straight race-track. Each sprint represents a maximal effort with 10 s in between for the turnaround. From the six sprints time, the power output was calculated according to the following equation: Power = Weight × Distance² ÷ Time³. Pmax = the highest power (i.e., the fastest sprint).	Anaerobic power	Running	Early restriction	Lab	NS	8	4	Yes	15	7.5	8.5	W	661.817	97.0921	635.291	97.089	26.526	82.384	-4.00806	11.1726
Romdhani et al. 2019b_2	Sleep deprivation affects post-lunch dip performances, biomarkers of muscle damage and antioxidant status	No conflicts of interest. Funding not reported.	14	14	0	Judokas	18.5	172	67.5	NS	Moderate and intermidte only (31-69 score)	RAST - MPO	Participants were instructed to perform six sprints between photocells which were placed 35 m apart on a straight race-track. Each sprint represents a maximal effort with 10 s in between for the turnaround. From the six sprints time, the power output was calculated according to the following equation: Power = Weight × Distance² ÷ Time³. Pmean = sum of all six powers ÷ 6.	HIIE	Running	Early restriction	Lab	NS	8	4	Yes	15	7.5	8.5	W	563.215	76.8527	506.737	68.9669	56.478	62.2768	-10.0278	9.94348
Romdhani et al. 2020_1	Improved Physical Performance and Decreased Muscular and Oxidative Damage With Postlunch Napping After Partial Sleep Deprivation in Athletes	Not reported.	9	9	0	Judokas	18.8	170.8	68.4	NS	Moderate and intermidte only (31-69 score)	RAST - PPO	Participants were instructed to perform six sprints between photocells which were placed 35 m apart on a straight race-track. Each sprint represents a maximal effort with 10 s in between for the turnaround. From the six sprints time, the power output was calculated according to the following equation: Power = Weight × Distance² ÷ Time³. Pmax = the highest power (i.e., the fastest sprint).	Anaerobic power	Running	Late restriction	Lab	NS	8.5	4.5	No	15	7.5	12.5	W	666.49	56.7	578.96	53.8	87.53	46.9547	-13.133	6.32605
Romdhani et al. 2020_2	Improved Physical Performance and Decreased Muscular and Oxidative Damage With Postlunch Napping After Partial Sleep Deprivation in Athletes	Not reported.	9	9	0	Judokas	18.8	170.8	68.4	NS	Moderate and intermidte only (31-69 score)	RAST - MPO	Participants were instructed to perform six sprints between photocells which were placed 35 m apart on a straight race-track. Each sprint represents a maximal effort with 10 s in between for the turnaround. From the six sprints time, the power output was calculated according to the following equation: Power = Weight × Distance² ÷ Time³. Pmean = sum of all six powers ÷ 6.	HIIE	Running	Late restriction	Lab	NS	8.5	4.5	No	15	7.5	12.5	W	545	44.8	472	36.6	73	35.3243	-13.3945	5.85506
Romdhani et al. 2021A^i*_1	Total sleep deprivation and recovery sleep affect the diurnal variation of agility performance- the gender differences	Not reported.	11	11	0	Specialists in sports where repeated agiligty is required (i.e., basketball and tennis)	21.3	181	78	NS	Moderately morning	RMAT- total time	RMAT consists of 10 maximal sprints of 20 m with 4 changes of direction (i.e., 3 displacement modes “T”: forward, lateral, and backward). The subjects began with both feet behind the starting line A. At the subject’s discretion, for the first sprint, subject sprinted forward to cone B and touched its base with the right hand. Facing forward and without crossing feet, subject shuffled to the left …	HIIE	Running	Sleep deprivation	Lab	NS	8	0	Yes	7	1	24	s	62.407	2.973	66.078	3.5781	3.671	2.83289	-5.88235	4.09659
Romdhani et al. 2021A^i*_2	Total sleep deprivation and recovery sleep affect the diurnal variation of agility performance- the gender differences	Not reported.	11	11	0	Specialists in sports where repeated agiligty is required (i.e., basketball and tennis)	21.3	181	78	NS	Moderately morning	RMAT - peak time	RMAT consists of 10 maximal sprints of 20 m with 4 changes of direction (i.e., 3 displacement modes “T”: forward, lateral, and backward). The subjects began with both feet behind the starting line A. At the subject’s discretion, for the first sprint, subject sprinted forward to cone B and touched its base with the right hand. Facing forward and without crossing feet, subject shuffled to the left …	Anaerobic power	Running	Sleep deprivation	Lab	NS	8	0	No	7	11	24	s	5.9125	0.2778	6.3909	0.28898	0.4784	0.240677	-8.09133	3.65448
Romdhani et al. 2021A^i#_1	Total sleep deprivation and recovery sleep affect the diurnal variation of agility performance- the gender differences	Not reported.	11	11	0	Specialists in sports where repeated agiligty is required (i.e., basketball and tennis)	21.3	181	78	NS	Moderately morning	RMAT - total time	RMAT consists of 10 maximal sprints of 20 m with 4 changes of direction (i.e., 3 displacement modes “T”: forward, lateral, and backward). The subjects began with both feet behind the starting line A. At the subject’s discretion, for the first sprint, subject sprinted forward to cone B and touched its base with the right hand. Facing forward and without crossing feet, subject shuffled to the left …	HIIE	Running	Sleep deprivation	Lab	NS	8	0	Yes	17	1	36	s	58.36	2.4207	62.128	2.2307	3.768	1.98091	-6.45648	3.04985
Romdhani et al. 2021A^i#_2	Total sleep deprivation and recovery sleep affect the diurnal variation of agility performance- the gender differences	Not reported.	11	11	0	Specialists in sports where repeated agiligty is required (i.e., basketball and tennis)	21.3	181	78	NS	Moderately morning	RMAT - peak time	RMAT consists of 10 maximal sprints of 20 m with 4 changes of direction (i.e., 3 displacement modes “T”: forward, lateral, and backward). The subjects began with both feet behind the starting line A. At the subject’s discretion, for the first sprint, subject sprinted forward to cone B and touched its base with the right hand. Facing forward and without crossing feet, subject shuffled to the left …	Anaerobic power	Running	Sleep deprivation	Lab	NS	8	0	No	17	1	36	s	5.74588	0.24482	5.969	0.22238	0.22312	0.199255	-3.88313	3.1172
Romdhani et al. 2021A^ii*_1	Total sleep deprivation and recovery sleep affect the diurnal variation of agility performance- the gender differences	Not reported.	11	0	11	Specialists in sports where repeated agiligty is required (i.e., basketball and tennis)	20.5	164	60.3	NS	Moderately morning	RMAT - total time	RMAT consists of 10 maximal sprints of 20 m with 4 changes of direction (i.e., 3 displacement modes “T”: forward, lateral, and backward). The subjects began with both feet behind the starting line A. At the subject’s discretion, for the first sprint, subject sprinted forward to cone B and touched its base with the right hand. Facing forward and without crossing feet, subject shuffled to the left …	HIIE	Running	Sleep deprivation	Lab	NS	8	0	Yes	7	1	24	s	68.042	3.00699	69.93	3.1469	1.88804	2.61395	-2.77482	3.4492
Romdhani et al. 2021A^ii*_2	Total sleep deprivation and recovery sleep affect the diurnal variation of agility performance- the gender differences	Not reported.	11	0	11	Specialists in sports where repeated agiligty is required (i.e., basketball and tennis)	20.5	164	60.3	NS	Moderately morning	RMAT - peak time	RMAT consists of 10 maximal sprints of 20 m with 4 changes of direction (i.e., 3 displacement modes “T”: forward, lateral, and backward). The subjects began with both feet behind the starting line A. At the subject’s discretion, for the first sprint, subject sprinted forward to cone B and touched its base with the right hand. Facing forward and without crossing feet, subject shuffled to the left …	Anaerobic power	Running	Sleep deprivation	Lab	NS	8	0	No	7	11	24	s	6.558	0.26018	6.662	0.3315	0.104	0.259203	-1.58585	3.57972
Romdhani et al. 2021A^ii#_1	Total sleep deprivation and recovery sleep affect the diurnal variation of agility performance- the gender differences	Not reported.	11	0	11	Specialists in sports where repeated agiligty is required (i.e., basketball and tennis)	20.5	164	60.3	NS	Moderately morning	RMAT - total time	RMAT consists of 10 maximal sprints of 20 m with 4 changes of direction (i.e., 3 displacement modes “T”: forward, lateral, and backward). The subjects began with both feet behind the starting line A. At the subject’s discretion, for the first sprint, subject sprinted forward to cone B and touched its base with the right hand. Facing forward and without crossing feet, subject shuffled to the left …	HIIE	Running	Sleep deprivation	Lab	NS	8	0	Yes	17	1	36	s	65.944	2.657	68.11	3.00888	2.166	2.42486	-3.28461	3.30872
Romdhani et al. 2021A^ii#_2	Total sleep deprivation and recovery sleep affect the diurnal variation of agility performance- the gender differences	Not reported.	11	0	11	Specialists in sports where repeated agiligty is required (i.e., basketball and tennis)	20.5	164	60.3	NS	Moderately morning	RMAT - peak time	RMAT consists of 10 maximal sprints of 20 m with 4 changes of direction (i.e., 3 displacement modes “T”: forward, lateral, and backward). The subjects began with both feet behind the starting line A. At the subject’s discretion, for the first sprint, subject sprinted forward to cone B and touched its base with the right hand. Facing forward and without crossing feet, subject shuffled to the left …	Anaerobic power	Running	Sleep deprivation	Lab	NS	8	0	No	17	11	36	s	6.33766	0.2987	6.51948	0.22722	0.18182	0.232328	-2.86888	3.32756
Romdhani et al. 2021B_1	Caffeine Use or Napping to Enhance Repeated Sprint Performance After Partial Sleep Deprivation: Why Not Both?	Not reported.	9	9	0	Judokas	18.8	171	68.4	NS	Moderate and intermidte only (31-69 score)	RAST - PPO	Participants were instructed to perform six sprints between photocells which were placed 35 m apart on a straight race-track. Each sprint represents a maximal effort with 10 s in between for the turnaround. From the six sprints time, the power output was calculated according to the following equation: Power = Weight × Distance² ÷ Time³. Pmax = the highest power (i.e., the fastest sprint).	Anaerobic power	Running	Late restriction	Lab	NS	8	4	No	15	8.5	12.5	W	661.817	58	567	55	94.8169	43.1	-14.3	6.51516
Romdhani et al. 2021B_2	Caffeine Use or Napping to Enhance Repeated Sprint Performance After Partial Sleep Deprivation: Why Not Both?	Not reported.	9	9	0	Judokas	18.8	171	68.4	NS	Moderate and intermidte only (31-69 score)	RAST - MPO	Participants were instructed to perform six sprints between photocells which were placed 35 m apart on a straight race-track. Each sprint represents a maximal effort with 10 s in between for the turnaround. From the six sprints time, the power output was calculated according to the following equation: Power = Weight × Distance² ÷ Time³. Pmean = sum of all six powers ÷ 6.	HIIE	Running	Late restriction	Lab	NS	8	4	No	15	8.5	12.5	W	545	45	471	39	74	32.5	-13.6	5.95667
Skein et al. 2011_1	Intermittent-sprint performance and muscle glycogen after 30 h of sleep deprivation	Funding received from Sport and Recreation New Zealand and the Massey University Research Fund. Conflicts of interest not reported.	10	10	0	Male team-sport atheltes	21	178.6	81.5	56.8	NS	MVC - right knee extensor	The MVC test was completed on a modified dynamometer, in which participants were seated on a straight-back chair with the hip and knee angle at 90- (0- represents full extension).consisted of a series of 15 maximal isometric contractions of right knee extensors. Participants were instructed to produce a maximal isometric effort for duration of ~3 s for each contraction, with the start of each con…	Strength	Resistance	Sleep deprivation	Lab*	Actigraphy	8.5	0	No	15	NS	30	Nm	453	123	415	85	38	94.7185	-8.38852	19.1276
Skein et al. 2011_2	Intermittent-sprint performance and muscle glycogen after 30 h of sleep deprivation	Funding received from Sport and Recreation New Zealand and the Massey University Research Fund. Conflicts of interest not reported.	10	10	0	Male team-sport atheltes	21	178.6	81.5	56.8	NS	Intermittent sprint performance - mean sprint time	Participants completed a 50-min free-paced Intermittent sprint exercise (ISE) protocol with 1-min breaks every 10 min. The self-paced exercise protocol was completed on a synthetic surface 20 m in length and involved a 15-m maximal sprint each minute, with a 5-m deceleration zone before impacting with a crash mat placed upright against a wall. Maximal 15-m sprint performances were recorded with a…	HIIE	Running	Sleep deprivation	Lab*	Actigraphy	8.5	0	No	15	NS	30	s	2.74	0.15	2.78	0.17	0.04	0.136967	-1.45985	4.49809
Skein et al. 2013_1	The Effect of Overnight Sleep Deprivation After Competitive Rugby League Matches on Postmatch Physiological and Perceptual Recovery	Not reported.	11	11	0	Rugby league players	20.4	178.9	83	NS	NS	CMJ - peak	Participants completed a repeated countermovement jump (CMJ) protocol. Participants completed 10 maximal CMJ repetitions. Peak distance was measured using a linear position transducer (G1706374B; Fitness Technology, Adelaide, Australia) attached to a dowel rod positioned across the shoulders and interfaced with specialised software (Ballistic Measurement System Software, Fitness Technology, Adela…	Anaerobic power	Body weight	Sleep deprivation	Lab	NS	8	0	No	8	0.5	24	M	0.39	0.06	0.37	0.04	0.02	0.0461303	-5.12821	10.8544
Skein et al. 2013_2	The Effect of Overnight Sleep Deprivation After Competitive Rugby League Matches on Postmatch Physiological and Perceptual Recovery	Not reported.	11	11	0	Rugby league players	20.4	178.9	83	NS	NS	CMJ - mean	Participants completed a repeated countermovement jump (CMJ) protocol. Participants completed 10 maximal CMJ repetitions. Peak distance was measured using a linear position transducer (G1706374B; Fitness Technology, Adelaide, Australia) attached to a dowel rod positioned across the shoulders and interfaced with specialised software (Ballistic Measurement System Software, Fitness Technology, Adela…	Speed/power endurance	Body weight	Sleep deprivation	Lab	NS	8	0	No	8	0.5	24	M	0.34	0.05	0.33	0.03	0.01	0.0384708	-2.94118	10.4815
Skein et al. 2013_3	The Effect of Overnight Sleep Deprivation After Competitive Rugby League Matches on Postmatch Physiological and Perceptual Recovery	Not reported.	11	11	0	Rugby league players	20.4	178.9	83	NS	NS	MVC - right knee extensor	Maximal voluntary contraction (MVC) of the right knee extensors was assessed using an isokinetic dynamometer (Kincom, Model 125, Chattanooga Group Inc, Hixon, USA). Subjects were seated and strapped to the dynamometer across the chest, hips and near the ankle (1.0 cm above the lateral malleolus) on the right leg, with arms crossed to isolate movement of the right knee extensors. Participants’ hip…	Strength	Resistance	Sleep deprivation	Lab	NS	8	0	Yes	8	0.5	24	Nm	176	40	181	31	5	31.2058	2.84091	16.0726
Skurvydas et al. 2020_1	One night of sleep deprivation impairs executive function but does not affect psychomotor or motor performance	No conflicts of interest. Funding not reported.	15	15	0	Healthy male students (participated in recreational activites 2-3 times/wk)	20.8	185	77.4	NS	NS	CMJ	Subjects performed three CMJs with a 30 s interval between each jump. Each jump was performed from an upright standing position, then squatting to a position of 90° of flexion at the knee before jump- ing vertically up off the ground. The knee angle was controlled and recorded using a goniometer (Biometrics, UK). During the CMJs, the participant’s hands were placed on the waist. The CMJs were per…	Anaerobic power	Body weight	Sleep deprivation	Lab	NS	8	0	Yes	8.3	NS	24	M	0.47	0.07	0.46	0.07	0.01	0.059397	-2.12766	11.3426
Skurvydas et al. 2020_2	One night of sleep deprivation impairs executive function but does not affect psychomotor or motor performance	No conflicts of interest. Funding not reported.	15	15	0	Healthy male students (participated in recreational activites 2-3 times/wk)	20.8	185	77.4	NS	NS	Handgrip - strength	A dynamometer was used to measure isometric hand grip strength. Participants were standing, shoulders adducted and neutrally rotated, elbow flexed at 90°, forearm in a neutral position and wrist between 0 and 30° of dorsiflexion. The dominant hand was used for strength assessment; all participants were right handed. They were allowed three trials at 30 s intervals, and the best result was recorde…	Strength	Resistance	Sleep deprivation	Lab	NS	8	0	Yes	8.3	NS	24	kg	44.8	9.7	46.5	11.5	1.7	9.1409	3.79464	18.3985
Skurvydas et al. 2020_3	One night of sleep deprivation impairs executive function but does not affect psychomotor or motor performance	No conflicts of interest. Funding not reported.	15	15	0	Healthy male students (participated in recreational activites 2-3 times/wk)	20.8	185	77.4	NS	NS	MVC - 30 s knee extension sustained contraction	The isometric torque of knee extensor muscles was measured using an isokinetic dynamometer (System 3; Biodex Medical Systems, Shirley, NY). The subject sat upright in the dynamometer chair with the knee joint positioned at 110 degrees (180 = full knee extension).	Strength-endurance	Resistance	Sleep deprivation	Lab	NS	8	0	Yes	8.3	NS	24	Nm	336.5	51.2	291.1	74.4	45.4	57.2793	-13.4918	15.5773
Souissi et al. 2014_1	The effects of caffeine ingestion on the reaction time and short-term maximal performance after 36 h of sleep deprivation	This study was supported by the Ministry of Higher Teaching and Scientific Research, Tunisia. Conflicts of interest not reported.	13	13	0	Healthy male physical education students	21.1	177	77.1	NS	Participants were selected as “neither type”	SJ	The subjects were asked to perform a SJ without any load on an infrared jump system (Optojump, Italy) interfaced with a microcomputer. The subjects stood between two 1-m infrared sensor bars to perform the SJ. In the SJ, the subjects lowered themselves into a squat position and after a brief pause, jumped upward as quickly and as high as possible. No downward motion was allowed immediately before…	Anaerobic power	Body weight	Sleep deprivation	Lab	NS	8.5	0	No	18	11	36	cm	43.6	0.35	40.7	0.38	2.9	0.310902	-6.65138	0.640726
Souissi et al. 2014_2	The effects of caffeine ingestion on the reaction time and short-term maximal performance after 36 h of sleep deprivation	This study was supported by the Ministry of Higher Teaching and Scientific Research, Tunisia. Conflicts of interest not reported.	13	13	0	Healthy male physical education students	21.1	177	77.1	NS	Participants were selected as “neither type”	Wingate - PPO	The protocol consisted of a 30 s maximal sprint against a constant resistance related to body mass (0.087 kg·kg− 1 body mass). The test began from a rolling start, at 60 rpm against minimal resistance. When a constant pedal rate of 60 rpm was achieved, a countdown of “3–2–1–go!” was given, and the test resistance was applied. Subjects were verbally encouraged throughout the test to avoid pacing a…	Anaerobic power	Cycling	Sleep deprivation	Lab	NS	8.5	0	No	18	11	36	W/kg	11.2	0.1	9.8	0.5	1.4	0.442719	-12.5	3.88162
Souissi et al. 2014_3	The effects of caffeine ingestion on the reaction time and short-term maximal performance after 36 h of sleep deprivation	This study was supported by the Ministry of Higher Teaching and Scientific Research, Tunisia. Conflicts of interest not reported.	13	13	0	Healthy male physical education students	21.1	177	77.1	NS	Participants were selected as “neither type”	Wingate - MPO	The protocol consisted of a 30 s maximal sprint against a constant resistance related to body mass (0.087 kg·kg− 1 body mass). The test began from a rolling start, at 60 rpm against minimal resistance. When a constant pedal rate of 60 rpm was achieved, a countdown of “3–2–1–go!” was given, and the test resistance was applied. Subjects were verbally encouraged throughout the test to avoid pacing a…	Speed/power endurance	Cycling	Sleep deprivation	Lab	NS	8.5	0	No	18	11	36	W/kg	8.9	0.7	7.4	0.9	1.5	0.702567	-16.8539	7.15405
Souissi et al. 2015_1	Morning caffeine ingestion increases cognitive function and short-term maximal performance in footballer players after partial sleep deprivation	This study was financially supported by the ministry of higher teaching and scientific research, Tunisia. No conflicts of interest.	14	14	0	Football players	23.6	174.4	59.6	NS	Participants were selected as “neither type”	SJ	Subjects performed a maximal vertical jump without any load. In the SJ, the subjects lowered themselves into a squat position and, after a brief pause, jumped upward as quickly and as high as possible. No downward motion was allowed immediately before jumping upward. An infrared jump system (Optojump, Italy) interfaced with a microcomputer was used, a system developed to measure airborne and grou…	Anaerobic power	Body weight	Late restriction	Lab	Actimetry	8.5	4.5	Yes	8	1	5	cm	42.14	2.63	41.9	2.6145	0.24	2.2251	-0.56953	4.7392
Souissi et al. 2015_2	Morning caffeine ingestion increases cognitive function and short-term maximal performance in footballer players after partial sleep deprivation	This study was financially supported by the ministry of higher teaching and scientific research, Tunisia. No conflicts of interest.	14	14	0	Football players	23.6	174.4	59.6	NS	Participants were selected as “neither type”	Wingate - PPO	Test involved a 30-s maximal sprint on a cycle ergometer (Monark 894E, Stockholm, Sweden) against constant resistance determined according to the body mass using Bar-Or’s optimization tables (0.087 kg kg−1 body mass). Peak power (PP) was calucalted as the highest mechanical power elicited during the test. Mean power, MP (i.e., the average power sustained throughout the 30 s).	Anaerobic power	Cycling	Late restriction	Lab	Actimetry	8.5	4.5	Yes	8.15	1.25	5.25	W/kg	12.1	0.84	12.0858	0.86	0.0142	0.721476	-0.117355	5.35211
Souissi et al. 2015_3	Morning caffeine ingestion increases cognitive function and short-term maximal performance in footballer players after partial sleep deprivation	This study was financially supported by the ministry of higher teaching and scientific research, Tunisia. No conflicts of interest.	14	14	0	Football players	23.6	174.4	59.6	NS	Participants were selected as “neither type”	Wingate - MPO	Test involved a 30-s maximal sprint on a cycle ergometer (Monark 894E, Stockholm, Sweden) against constant resistance determined according to the body mass using Bar-Or’s optimization tables (0.087 kg kg−1 body mass). Mean power (MP) was calucalted as the average power sustained throughout the 30 s.	Speed/power endurance	Cycling	Late restriction	Lab	Actimetry	8.5	4.5	Yes	8.15	1.25	5.25	W/kg	7.68	0.74	7.596	0.74	0.084	0.627911	-1.09375	7.33811
Souissi et al. 2018_1	Caffeine reversal of sleep deprivation effects on alertness, mood and repeated sprint performances in physical education students	No conflicts of interest. Funding not reported.	13	13	0	Healthy physical education students	20.7	176	74.4	NS	Participants were selected as “neither type”	Wingate (10 s) - PPO	Test consisted of a 10 s maximal sprint against a constant resistance related to body mass (0.087 kg · kg-1 body mass). The 10 s Wingate test began from a rolling start, at 60 rpm against minimal resistance (weight basket supported). When a constant pedal rate of 60 rpm was achieved, a countdown of “3–2–1-go!” was given, and the test resistance was applied. Subjects were verbally encouraged throu…	Anaerobic power	Cycling	Late restriction	Lab	Actimetry	8.5	4.5	No	18.15	11.25	15.25	W/kg	12.6	0.15	11.2	0.22	1.4	0.169293	-11.1111	1.23054
Souissi et al. 2018_2	Caffeine reversal of sleep deprivation effects on alertness, mood and repeated sprint performances in physical education students	No conflicts of interest. Funding not reported.	13	13	0	Healthy physical education students	20.7	176	74.4	NS	Participants were selected as “neither type”	5 M multiple shuttle test - peak distance	The test consists of six 30 s repeat sprint bouts, interspersed by 35 s rest periods. Six beacons were placed 5 m apart in a straight line to cover a total distance of 25 m. The participants were instructed to perform maximally throughout the test. They began the test in line with the rest beacon (A); then, upon an auditory signal, they sprinted 5 m to a second beacon (B), touched the ground adja…	Speed/power endurance	Running	Late restriction	Lab	Actimetry	8.5	4.5	No	18	11	15	M	132.8	1.16	116.8	1.7	16	1.30822	-12.0482	0.902157
Souissi et al. 2018_3	Caffeine reversal of sleep deprivation effects on alertness, mood and repeated sprint performances in physical education students	No conflicts of interest. Funding not reported.	13	13	0	Healthy physical education students	20.7	176	74.4	NS	Participants were selected as “neither type”	5 M multiple shuttle test - total distance	The test consists of six 30 s repeat sprint bouts, interspersed by 35 s rest periods. Six beacons were placed 5 m apart in a straight line to cover a total distance of 25 m. The participants were instructed to perform maximally throughout the test. They began the test in line with the rest beacon (A); then, upon an auditory signal, they sprinted 5 m to a second beacon (B), touched the ground adja…	HIIE	Running	Late restriction	Lab	Actimetry	8.5	4.5	No	18	11	15	M	720	10.5	651	11.8	69	9.53404	-9.58333	1.19115
Souissi et al. 2019*_1	The effects of caffeine on the diurnal variation of the reaction time and short-term maximal performance after one night of sleep deprivation	No funding or conflicts of interest.	13	13	0	Healthy physical education students	21.1	177	77.1	NS	Participants were selected as “neither type”	SJ	The participants were asked to perform a SJ without any load with both feet on an infrared jump system interfaced with a microcomputer. The Optojump photocells placed 6 mm from the ground, were triggered by the feet of the participant at the instant of take-off and were stopped at the instant of contact upon landing. Participants stood between two 1-m infrared sensor bars to perform the squat jum…	Anaerobic power	Body weight	Sleep deprivation	Lab	Actigraphy	8.5	0	No	8	1	25.5	cm	42.0546	0.83443	41.9892	0.86086	0.06532	0.719649	-0.155322	1.53612
Souissi et al. 2019*_2	The effects of caffeine on the diurnal variation of the reaction time and short-term maximal performance after one night of sleep deprivation	No funding or conflicts of interest.	13	13	0	Healthy physical education students	21.1	177	77.1	NS	Participants were selected as “neither type”	Wingate - PPO	Test consisted of a 30 s maximal sprint against a constant resistance related to body mass (0.087 kg·kg−1 mass). test began from a rolling start, at 60 rpm against minimal resistance. When a constant pedal rate of 60 rpm was achieved, a countdown of “3–2–1–go!” was given, and the test resistance was applied. Participants were verbally encouraged throughout the test to avoid pacing and to sustain …	Anaerobic power	Cycling	Sleep deprivation	Lab	Actigraphy	8.5	0	No	8	1	25.5	W/kg	11.74	1.77	11.67	1.8	0.07	1.51487	-0.596252	11.5818
Souissi et al. 2019*_3	The effects of caffeine on the diurnal variation of the reaction time and short-term maximal performance after one night of sleep deprivation	No funding or conflicts of interest.	13	13	0	Healthy physical education students	21.1	177	77.1	NS	Participants were selected as “neither type”	Wingate - MPO	Test consisted of a 30 s maximal sprint against a constant resistance related to body mass (0.087 kg·kg−1 mass). test began from a rolling start, at 60 rpm against minimal resistance. When a constant pedal rate of 60 rpm was achieved, a countdown of “3–2–1–go!” was given, and the test resistance was applied. Participants were verbally encouraged throughout the test to avoid pacing and to sustain …	Speed/power endurance	Cycling	Sleep deprivation	Lab	Actigraphy	8.5	0	No	8	1	25.5	W/kg	7.7	0.77	8.05	0.91	0.35	0.72395	-4.54545	8.47651
Souissi et al. 2019#_1	The effects of caffeine on the diurnal variation of the reaction time and short-term maximal performance after one night of sleep deprivation	No funding or conflicts of interest.	13	13	0	Healthy physical education students	21.1	177	77.1	NS	Participants were selected as “neither type”	SJ	The participants were asked to perform a SJ without any load with both feet on an infrared jump system interfaced with a microcomputer. The Optojump photocells placed 6 mm from the ground, were triggered by the feet of the participant at the instant of take-off and were stopped at the instant of contact upon landing. Participants stood between two 1-m infrared sensor bars to perform the squat jum…	Anaerobic power	Body weight	Sleep deprivation	Lab	Actigraphy	8.5	0	No	18	11	35.5	cm	43.3868	0.83421	40.9215	0.887	2.46525	0.731811	-5.68203	1.51482
Souissi et al. 2019#_2	The effects of caffeine on the diurnal variation of the reaction time and short-term maximal performance after one night of sleep deprivation	No funding or conflicts of interest.	13	13	0	Healthy physical education students	21.1	177	77.1	NS	Participants were selected as “neither type”	Wingate - PPO	Test consisted of a 30 s maximal sprint against a constant resistance related to body mass (0.087 kg·kg−1 mass). test began from a rolling start, at 60 rpm against minimal resistance. When a constant pedal rate of 60 rpm was achieved, a countdown of “3–2–1–go!” was given, and the test resistance was applied. Participants were verbally encouraged throughout the test to avoid pacing and to sustain …	Anaerobic power	Cycling	Sleep deprivation	Lab	Actigraphy	8.5	0	No	18	11	35.5	W/kg	12.62	1.84	11.65	1.6	0.97	1.47556	-7.68621	10.5276
Souissi et al. 2019#_3	The effects of caffeine on the diurnal variation of the reaction time and short-term maximal performance after one night of sleep deprivation	No funding or conflicts of interest.	13	13	0	Healthy physical education students	21.1	177	77.1	NS	Participants were selected as “neither type”	Wingate - MPO	Test consisted of a 30 s maximal sprint against a constant resistance related to body mass (0.087 kg·kg−1 mass). test began from a rolling start, at 60 rpm against minimal resistance. When a constant pedal rate of 60 rpm was achieved, a countdown of “3–2–1–go!” was given, and the test resistance was applied. Participants were verbally encouraged throughout the test to avoid pacing and to sustain …	Speed/power endurance	Cycling	Sleep deprivation	Lab	Actigraphy	8.5	0	No	18	11	35.5	W/kg	8.6	0.9	7.29	0.92	1.31	0.772373	-15.2326	8.06142
Souissi et al. 2020_1	Effects of a 30-min nap opportunity on cognitive and short-duration high-intensity performances and mood states after a partial sleep deprivation night	No funding or conflicts of interest.	14	14	0	Healthy and physically active (>3 h/wk) students	20.5	180	73.8	NS	NS	5 M shuttle run test - peak distance	TThe 5mSRT was performed in a gymnasium. Six beacons were placed 5 m apart in a straight line to cover a total distance of 25 m. As described by Boukhris et al. (2018), the participants were instructed to perform six repetitions of maximal sprints during 30-s with a recovery period of 35-s in-between. They began the test in line with the first beacon, they sprinted 5 m to a second beacon and retu…	Speed/power endurance	Running	Late restriction	Lab	Actigraphy	8	5	No	18	12	15	M	139	1.47	136	1.66	3	1.33905	-2.15827	0.866725
Souissi et al. 2020_2	Effects of a 30-min nap opportunity on cognitive and short-duration high-intensity performances and mood states after a partial sleep deprivation night	No funding or conflicts of interest.	14	14	0	Healthy and physically active (>3 h/wk) students	20.5	180	73.8	NS	NS	5 M shuttle run test - total distance	The 5mSRT was performed in a gymnasium. Six beacons were placed 5 m apart in a straight line to cover a total distance of 25 m. As described by Boukhris et al. (2018), the participants were instructed to perform six repetitions of maximal sprints during 30-s with a recovery period of 35-s in-between. They began the test in line with the first beacon, they sprinted 5 m to a second beacon and retur…	HIIE	Running	Late restriction	Lab	Actigraphy	8	5	No	18	12	15	M	742.6	5.89	732	5.73	10.6	4.93208	-1.42742	0.596181
Souissi et al. 2003*_1	Effects of one night's sleep deprivation on anaerobic performance the following day	Research supported by a grant from the Lower Normandy Regional Council. Conflicts of interest not reported.	13	13	0	Health physical education students	22.4	180	67.7	NS	Intermediate type (score between 42 and 58)	Force/velocity test - max power	The F–V test involved repetitive short maximal sprints (6 s) against increasing braking forces set before the start of the exercise. Seat height was adjusted for each subject. This height was recorded and kept the same for each subject in each trial. The feet were held in the pedals with toe-clips. The subject remained in a sitting position during each F–V test and was vigorously encouraged to re…	Anaerobic power	Cycling	Sleep deprivation	Lab*	Actigraphy	6	0	Yes	6	1	24	W/kg	14.1	1.2	13.9	0.9	0.2	0.93145	-1.41844	6.00287
Souissi et al. 2003*_2	Effects of one night's sleep deprivation on anaerobic performance the following day	Research supported by a grant from the Lower Normandy Regional Council. Conflicts of interest not reported.	13	13	0	Health physical education students	22.4	180	67.7	NS	Intermediate type (score between 42 and 58)	Force/velocity test - braking force corresponding to zero velocity (F0)	The F–V test involved repetitive short maximal sprints (6 s) against increasing braking forces set before the start of the exercise. Seat height was adjusted for each subject. This height was recorded and kept the same for each subject in each trial. The feet were held in the pedals with toe-clips. The subject remained in a sitting position during each F–V test and was vigorously encouraged to re…	Strength	Cycling	Sleep deprivation	Lab*	Actigraphy	6	0	Yes	6	1	24	kg	18.1	1.6	18.1	1.1	0	1.23175	-5.52486e-10	6.22816
Souissi et al. 2003*_3	Effects of one night's sleep deprivation on anaerobic performance the following day	Research supported by a grant from the Lower Normandy Regional Council. Conflicts of interest not reported.	13	13	0	Health physical education students	22.4	180	67.7	NS	Intermediate type (score between 42 and 58)	Wingate - PPO	Test involved a 30-s maximal sprint against constant resistance. For each subject the load was determined according to body mass using the optimization tables of Bar-Or (1987) (0.087/kg) body mass). Ppeak is the highest mechanical power elicited during the test. This index was taken as the highest average power over any 3- to 5-s period.	Anaerobic power	Cycling	Sleep deprivation	Lab*	Actigraphy	6	0	Yes	6	1	24	W/kg	10.2	0.7	10.3	0.9	0.1	0.702567	0.980392	6.24226
Souissi et al. 2003*_4	Effects of one night's sleep deprivation on anaerobic performance the following day	Research supported by a grant from the Lower Normandy Regional Council. Conflicts of interest not reported.	13	13	0	Health physical education students	22.4	180	67.7	NS	Intermediate type (score between 42 and 58)	Wingate - MPO	Test involved a 30-s maximal sprint against constant resistance. For each subject the load was determined according to body mass using the optimization tables of Bar-Or (1987) (0.087 kg/ body mass). Pmean is the average power sustained over the entire 30-s period.	Speed/power endurance	Cycling	Sleep deprivation	Lab*	Actigraphy	6	0	Yes	6	1	24	W/kg	7.9	0.7	7.9	0.8	0	0.642806	-1.26582e-09	7.32429
Souissi et al. 2003#_1	Effects of one night's sleep deprivation on anaerobic performance the following day	Research supported by a grant from the Lower Normandy Regional Council. Conflicts of interest not reported.	13	13	0	Health physical education students	22.4	180	67.7	NS	Intermediate type (score between 42 and 58)	Force/velocity test - max power	The F–V test involved repetitive short maximal sprints (6 s) against increasing braking forces set before the start of the exercise. Seat height was adjusted for each subject. This height was recorded and kept the same for each subject in each trial. The feet were held in the pedals with toe-clips. The subject remained in a sitting position during each F–V test and was vigorously encouraged to re…	Anaerobic power	Cycling	Sleep deprivation	Lab*	Actigraphy	6	0	No	18	13	36	W/kg	15.2	1.4	14.5	1.2	0.7	1.11786	-4.60526	6.62615
Souissi et al. 2003#_2	Effects of one night's sleep deprivation on anaerobic performance the following day	Research supported by a grant from the Lower Normandy Regional Council. Conflicts of interest not reported.	13	13	0	Health physical education students	22.4	180	67.7	NS	Intermediate type (score between 42 and 58)	Force/velocity test - braking force corresponding to zero velocity (F0)	The F–V test involved repetitive short maximal sprints (6 s) against increasing braking forces set before the start of the exercise. Seat height was adjusted for each subject. This height was recorded and kept the same for each subject in each trial. The feet were held in the pedals with toe-clips. The subject remained in a sitting position during each F–V test and was vigorously encouraged to re…	Strength	Cycling	Sleep deprivation	Lab*	Actigraphy	6	0	No	18	13	36	kg	18.6	1.5	18.1	1.4	0.5	1.23369	-2.68817	5.9578
Souissi et al. 2003#_3	Effects of one night's sleep deprivation on anaerobic performance the following day	Research supported by a grant from the Lower Normandy Regional Council. Conflicts of interest not reported.	13	13	0	Health physical education students	22.4	180	67.7	NS	Intermediate type (score between 42 and 58)	Wingate - PPO	Test involved a 30-s maximal sprint against constant resistance. For each subject the load was determined according to body mass using the optimization tables of Bar-Or (1987) (0.087 kgÆkg)1 body mass). Ppeak is the highest mechanical power elicited during the test. This index was taken as the highest average power over any 3- to 5-s period.	Anaerobic power	Cycling	Sleep deprivation	Lab*	Actigraphy	6	0	No	18	13	36	W/kg	11.1	0.7	10.7	0.6	0.4	0.558928	-3.6036	4.53682
Souissi et al. 2003#_4	Effects of one night's sleep deprivation on anaerobic performance the following day	Research supported by a grant from the Lower Normandy Regional Council. Conflicts of interest not reported.	13	13	0	Health physical education students	22.4	180	67.7	NS	Intermediate type (score between 42 and 58)	Wingate - MPO	Test involved a 30-s maximal sprint against constant resistance. For each subject the load was determined according to body mass using the optimization tables of Bar-Or (1987) (0.087 kgÆkg)1 body mass). Pmean is the average power sustained over the entire 30-s period.	Speed/power endurance	Cycling	Sleep deprivation	Lab*	Actigraphy	6	0	No	18	13	36	W/kg	8.6	0.7	8.3	0.8	0.3	0.642806	-3.48837	6.72813
Souissi et al. 2008a*_1	Effect of Time of Day and Partial Sleep Deprivation on Short-Term, High-Power Output	This study was supported in part by The Ministe`re de la Recherche Scientifique et du De ́veloppement des Comp ́etences, Tunisia. No conflicts of interest.	11	11	0	Physical education students	21.7	178	79	NS	Participants were selected as “neither type”	Force/velocity test - max power	The F-V test consisted of repetitive short maximal sprints (6 sec) against increasing braking forces that were set before the start of exercise. The participant remained in a sitting position during the F-V test and was vigorously encouraged to reach the maximal pedaling rate as quickly as possible during each sprint. The test began with a braking force of 19.6 N. After 5 min recovery, the brakin…	Anaerobic power	Cycling	Early restriction	Lab	NS	7	3	Yes	7	1	1	W/kg	13.2	0.9	13.3	0.7	0.1	0.702567	0.757576	4.82356
Souissi et al. 2008a*_2	Effect of Time of Day and Partial Sleep Deprivation on Short-Term, High-Power Output	This study was supported in part by The Ministe`re de la Recherche Scientifique et du De ́veloppement des Comp ́etences, Tunisia. No conflicts of interest.	11	11	0	Physical education students	21.7	178	79	NS	Participants were selected as “neither type”	Force/velocity test - braking force corresponding to zero velocity (F0)	The F–V test involved repetitive short maximal sprints (6 s) against increasing braking forces set before the start of the exercise. Seat height was adjusted for each subject. This height was recorded and kept the same for each subject in each trial. The feet were held in the pedals with toe-clips. The subject remained in a sitting position during each F–V test and was vigorously encouraged to re…	Strength	Cycling	Early restriction	Lab	NS	7	3	Yes	7	1	1	kg	19.6	2.7	19.3	2.8	0.3	2.33521	-1.53061	10.6958
Souissi et al. 2008a*_3	Effect of Time of Day and Partial Sleep Deprivation on Short-Term, High-Power Output	This study was supported in part by The Ministe`re de la Recherche Scientifique et du De ́veloppement des Comp ́etences, Tunisia. No conflicts of interest.	11	11	0	Physical education students	21.7	178	79	NS	Participants were selected as “neither type”	Wingate - PPO	The Wingate test involved a 30 sec maximal all-out sprint against con- stant resistance during which the subjects were given vigorous verbal encouragement. The load was determined on a per subject basis according to body mass, using the optimization tables of Bar-Or (1987) (0.087 kg/body mass). Peak power (Ppeak) was calculated as the highest mechanical power elicited during the test. This index …	Anaerobic power	Cycling	Early restriction	Lab	NS	7	3	Yes	7	1	1	W/kg	10.5	0.8	10.5	0.9	0	0.726911	-9.52381e-10	6.22773
Souissi et al. 2008a*_4	Effect of Time of Day and Partial Sleep Deprivation on Short-Term, High-Power Output	This study was supported in part by The Ministe`re de la Recherche Scientifique et du De ́veloppement des Comp ́etences, Tunisia. No conflicts of interest.	11	11	0	Physical education students	21.7	178	79	NS	Participants were selected as “neither type”	Wingate - MPO	The Wingate test involved a 30 sec maximal all-out sprint against con- stant resistance during which the subjects were given vigorous verbal encouragement. The load was determined on a per subject basis according to body mass, using the optimization tables of Bar-Or (1987) (0.087 kg . kg21 body mass). Mean power (Pmean) was calculated as the average power during the test duration.	Speed/power endurance	Cycling	Early restriction	Lab	NS	7	3	Yes	7	1	1	W/kg	7.6	0.5	7.7	0.5	0.1	0.424264	1.31579	5.01038
Souissi et al. 2008a#_1	Effect of Time of Day and Partial Sleep Deprivation on Short-Term, High-Power Output	This study was supported in part by The Ministe`re de la Recherche Scientifique et du De ́veloppement des Comp ́etences, Tunisia. No conflicts of interest.	11	11	0	Physical education students	21.7	178	79	NS	Participants were selected as “neither type”	Force/velocity max power	The F-V test consisted of repetitive short maximal sprints (6 sec) against increasing braking forces that were set before the start of exercise. The participant remained in a sitting position during the F-V test and was vigorously encouraged to reach the maximal pedaling rate as quickly as possible during each sprint. The test began with a braking force of 19.6 N. After 5 min recovery, the brakin…	Anaerobic power	Cycling	Early restriction	Lab	NS	7	3	No	18	12	12	W/kg	14.2	1	14.1	0.8	0.1	0.784857	-0.704225	4.9995
Souissi et al. 2008a#_2	Effect of Time of Day and Partial Sleep Deprivation on Short-Term, High-Power Output	This study was supported in part by The Ministe`re de la Recherche Scientifique et du De ́veloppement des Comp ́etences, Tunisia. No conflicts of interest.	11	11	0	Physical education students	21.7	178	79	NS	Participants were selected as “neither type”	Force/velocity test - braking force corresponding to zero velocity (F0)	The F–V test involved repetitive short maximal sprints (6 s) against increasing braking forces set before the start of the exercise. Seat height was adjusted for each subject. This height was recorded and kept the same for each subject in each trial. The feet were held in the pedals with toe-clips. The subject remained in a sitting position during each F–V test and was vigorously encouraged to re…	Strength	Cycling	Early restriction	Lab	NS	7	3	No	18	12	12	kg	21.4	3.2	20.1	2.6	1.3	2.52	-6.07477	10.6411
Souissi et al. 2008a#_3	Effect of Time of Day and Partial Sleep Deprivation on Short-Term, High-Power Output	This study was supported in part by The Ministe`re de la Recherche Scientifique et du De ́veloppement des Comp ́etences, Tunisia. No conflicts of interest.	11	11	0	Physical education students	21.7	178	79	NS	Participants were selected as “neither type”	Wingate - PPO	The Wingate test involved a 30 sec maximal all-out sprint against con- stant resistance during which the subjects were given vigorous verbal encouragement. The load was determined on a per subject basis according to body mass, using the optimization tables of Bar-Or (1987) (0.087 kg/body mass). Peak power (Ppeak) was calculated as the highest mechanical power elicited during the test. This index …	Anaerobic power	Cycling	Early restriction	Lab	NS	7	3	No	18	12	12	W/kg	10.9	0.9	10.8	1.1	0.1	0.86764	-0.917431	7.18999
Souissi et al. 2008a#_4	Effect of Time of Day and Partial Sleep Deprivation on Short-Term, High-Power Output	This study was supported in part by The Ministe`re de la Recherche Scientifique et du De ́veloppement des Comp ́etences, Tunisia. No conflicts of interest.	11	11	0	Physical education students	21.7	178	79	NS	Participants were selected as “neither type”	Wingate - MPO	The Wingate test involved a 30 sec maximal all-out sprint against con- stant resistance during which the subjects were given vigorous verbal encouragement. The load was determined on a per subject basis according to body mass, using the optimization tables of Bar-Or (1987) (0.087 kg/body mass). Mean power (Pmean) was calculated as the average power during the test duration.	Speed/power endurance	Cycling	Early restriction	Lab	NS	7	3	No	18	12	12	W/kg	8	0.5	7.9	0.6	0.1	0.475395	-1.25	5.3619
Souissi et al. 2008b*_1	Effect of Time of Day and Partial Sleep Deprivation on Short-Term, High-Power Output	This study was supported in part by The Ministe`re de la Recherche Scientifique et du De ́veloppement des Comp ́etences, Tunisia. No conflicts of interest.	11	11	0	Physical education students	21.7	178	79	NS	Participants were selected as “neither type”	Force/velocity test - max power	The F-V test consisted of repetitive short maximal sprints (6 sec) against increasing braking forces that were set before the start of exercise. The participant remained in a sitting position during the F-V test and was vigorously encouraged to reach the maximal pedaling rate as quickly as possible during each sprint. The test began with a braking force of 19.6 N. After 5 min recovery, the brakin…	Anaerobic power	Cycling	Late restriction	Lab	NS	7	4.5	Yes	7	1	4	W/kg	13.2	0.9	13.2	0.8	0	0.726911	-7.57576e-10	4.95387
Souissi et al. 2008b*_2	Effect of Time of Day and Partial Sleep Deprivation on Short-Term, High-Power Output	This study was supported in part by The Ministe`re de la Recherche Scientifique et du De ́veloppement des Comp ́etences, Tunisia. No conflicts of interest.	11	11	0	Physical education students	21.7	178	79	NS	Participants were selected as “neither type”	Braking force corresponding to zero velocity (F0)	The F–V test involved repetitive short maximal sprints (6 s) against increasing braking forces set before the start of the exercise. Seat height was adjusted for each subject. This height was recorded and kept the same for each subject in each trial. The feet were held in the pedals with toe-clips. The subject remained in a sitting position during each F–V test and was vigorously encouraged to re…	Strength	Cycling	Late restriction	Lab	NS	7	4.5	Yes	7	1	4	kg	19.6	2.7	19.3	2.6	0.3	2.25042	-1.53061	10.3076
Souissi et al. 2008b*_3	Effect of Time of Day and Partial Sleep Deprivation on Short-Term, High-Power Output	This study was supported in part by The Ministe`re de la Recherche Scientifique et du De ́veloppement des Comp ́etences, Tunisia. No conflicts of interest.	11	11	0	Physical education students	21.7	178	79	NS	Participants were selected as “neither type”	Wingate - PPO	The Wingate test involved a 30 sec maximal all-out sprint against con- stant resistance during which the subjects were given vigorous verbal encouragement. The load was determined on a per subject basis according to body mass, using the optimization tables of Bar-Or (1987) (0.087 kg/body mass). Peak power (Ppeak) was calculated as the highest mechanical power elicited during the test. This index …	Anaerobic power	Cycling	Late restriction	Lab	NS	7	4.5	Yes	7	1	4	W/kg	10.5	0.8	10.4	0.8	0.1	0.678823	-0.952381	5.80249
Souissi et al. 2008b*_4	Effect of Time of Day and Partial Sleep Deprivation on Short-Term, High-Power Output	This study was supported in part by The Ministe`re de la Recherche Scientifique et du De ́veloppement des Comp ́etences, Tunisia. No conflicts of interest.	11	11	0	Physical education students	21.7	178	79	NS	Participants were selected as “neither type”	Wingate - MPO	The Wingate test involved a 30 sec maximal all-out sprint against con- stant resistance during which the subjects were given vigorous verbal encouragement. The load was determined on a per subject basis according to body mass, using the optimization tables of Bar-Or (1987) (0.087 kg/body mass). Mean power (Pmean) was calculated as the average power during the test duration.	Speed/power endurance	Cycling	Late restriction	Lab	NS	7	4.5	Yes	7	1	4	W/kg	7.6	0.5	7.6	0.5	0	0.424264	-1.31579e-09	5.01038
Souissi et al. 2008b#_1	Effect of Time of Day and Partial Sleep Deprivation on Short-Term, High-Power Output	This study was supported in part by The Ministe`re de la Recherche Scientifique et du De ́veloppement des Comp ́etences, Tunisia. No conflicts of interest.	11	11	0	Physical education students	21.7	178	79	NS	Participants were selected as “neither type”	Force/velocity test - max power	The F-V test consisted of repetitive short maximal sprints (6 sec) against increasing braking forces that were set before the start of exercise. The participant remained in a sitting position during the F-V test and was vigorously encouraged to reach the maximal pedaling rate as quickly as possible during each sprint. The test began with a braking force of 19.6 N. After 5 min recovery, the brakin…	Anaerobic power	Cycling	Late restriction	Lab	NS	7	4.5	No	18	12	15	W/kg	14.2	1	13.6	0.9	0.6	0.811172	-4.22535	5.1365
Souissi et al. 2008b#_2	Effect of Time of Day and Partial Sleep Deprivation on Short-Term, High-Power Output	This study was supported in part by The Ministe`re de la Recherche Scientifique et du De ́veloppement des Comp ́etences, Tunisia. No conflicts of interest.	11	11	0	Physical education students	21.7	178	79	NS	Participants were selected as “neither type”	Force/velocity test - braking force corresponding to zero velocity (F0)	The F–V test involved repetitive short maximal sprints (6 s) against increasing braking forces set before the start of the exercise. Seat height was adjusted for each subject. This height was recorded and kept the same for each subject in each trial. The feet were held in the pedals with toe-clips. The subject remained in a sitting position during each F–V test and was vigorously encouraged to re…	Strength	Cycling	Late restriction	Lab	NS	7	4.5	No	18	12	15	kg	21.4	3.2	19.5	2.8	1.9	2.57123	-8.8785	10.8153
Souissi et al. 2008b#_3	Effect of Time of Day and Partial Sleep Deprivation on Short-Term, High-Power Output	This study was supported in part by The Ministe`re de la Recherche Scientifique et du De ́veloppement des Comp ́etences, Tunisia. No conflicts of interest.	11	11	0	Physical education students	21.7	178	79	NS	Participants were selected as “neither type”	Wingate - PPO	The Wingate test involved a 30 sec maximal all-out sprint against con- stant resistance during which the subjects were given vigorous verbal encouragement. The load was determined on a per subject basis according to body mass, using the optimization tables of Bar-Or (1987) (0.087 kg/body mass). Peak power (Ppeak) was calculated as the highest mechanical power elicited during the test. This index …	Anaerobic power	Cycling	Late restriction	Lab	NS	7	4.5	No	18	12	15	W/kg	10.9	0.9	10.6	0.9	0.3	0.763675	-2.75229	6.28825
Souissi et al. 2008b#_4	Effect of Time of Day and Partial Sleep Deprivation on Short-Term, High-Power Output	This study was supported in part by The Ministe`re de la Recherche Scientifique et du De ́veloppement des Comp ́etences, Tunisia. No conflicts of interest.	11	11	0	Physical education students	21.7	178	79	NS	Participants were selected as “neither type”	Wingate - MPO	The Wingate test involved a 30 sec maximal all-out sprint against con- stant resistance during which the subjects were given vigorous verbal encouragement. The load was determined on a per subject basis according to body mass, using the optimization tables of Bar-Or (1987) (0.087 kg/body mass). Mean power (Pmean) was calculated as the average power during the test duration.	Speed/power endurance	Cycling	Late restriction	Lab	NS	7	4.5	No	18	12	15	W/kg	8	0.5	7.8	0.5	0.2	0.424264	-2.5	4.75986
Souissi et al. 2013a*_1	Effects of Time-of-Day and Partial Sleep Deprivation on Short-Term Maximal Performances of Judo Competitors	This study was financially supported by the Ministry of Higher Teaching and Scientific Research, Tunis, Tunisia. No conflicts of interest.	12	12	0	Judokas	18.6	178	77.1	NS	Participants were selected as “neither type”	Handgrip - strength	The maximal handgrip strength of the dominant hand was measured with a calibrated hand dynamometer (T.K.K. 5401; Takei, Tokyo, Japan). The judokas were standing comfortably with the shoulder adducted. The dynamometer was held freely without support; it was not touching the judoka’s trunk. The position of the hand remained constant with a downward direction. The palm did not flex on the wrist join…	Strength	Resistance	Late restriction	Lab	NS	7.5	3	Yes	9.3	3.5	7.5	kg	53.3	5.6	53.7	5.89	0.4	4.88186	0.750469	8.22415
Souissi et al. 2013a*_2	Effects of Time-of-Day and Partial Sleep Deprivation on Short-Term Maximal Performances of Judo Competitors	This study was financially supported by the Ministry of Higher Teaching and Scientific Research, Tunis, Tunisia. No conflicts of interest.	12	12	0	Judokas	18.6	178	77.1	NS	Participants were selected as “neither type”	MVC - elbow flexor	Participants performed 3 x 5 seconds MVC of the elbow flexor muscles of the dominant arm at 90 degree angle. They were strongly encouraged although visual feedback was provided to reach maximal level. Subjects were seated in an apparatus that held the shoulder abducted at 90 degree and 45 degree angles anterior to the frontal plane, the elbow flexed at 90 angle, and the forearm in a neutral posit…	Strength	Resistance	Late restriction	Lab	NS	7.5	3	Yes	9.3	3.5	7.5	N	346	98.6	336	92.6	10	81.301	-2.89017	21.1034
Souissi et al. 2013a*_3	Effects of Time-of-Day and Partial Sleep Deprivation on Short-Term Maximal Performances of Judo Competitors	This study was financially supported by the Ministry of Higher Teaching and Scientific Research, Tunis, Tunisia. No conflicts of interest.	12	12	0	Judokas	18.6	178	77.1	NS	Participants were selected as “neither type”	Wingate - PPO	Test consisted of an all-out cycling for 30 seconds against a constant braking resistance dependent on the subjects’ body mass (0.087 kg/ body mass). Participants were instructed to pedal as fast as possible throughout 30 seconds. During the test, they had to remain seated and were strongly encouraged by the same investigator to reach the maximal pedaling rate as quickly as possible. Peak power w…	Anaerobic power	Cycling	Late restriction	Lab	NS	7.5	3	Yes	9.3	3.5	7.5	W/kg	11.7	1.56	11.5	1.37	0.2	1.25494	-1.7094	9.65349
Souissi et al. 2013a*_4	Effects of Time-of-Day and Partial Sleep Deprivation on Short-Term Maximal Performances of Judo Competitors	This study was financially supported by the Ministry of Higher Teaching and Scientific Research, Tunis, Tunisia. No conflicts of interest.	12	12	0	Judokas	18.6	178	77.1	NS	Participants were selected as “neither type”	Wingate - MPO	Test consisted of an all-out cycling for 30 seconds against a constant braking resistance dependent on the subjects’ body mass (0.087 kg/ body mass). Participants were instructed to pedal as fast as possible throughout 30 seconds. During the test, they had to remain seated and were strongly encouraged by the same investigator to reach the maximal pedaling rate as quickly as possible. Mean power w…	Speed/power endurance	Cycling	Late restriction	Lab	NS	7.5	3	Yes	9.3	3.5	7.5	W/kg	8.16	0.7	8.11	0.56	0.05	0.5494	-0.612745	6.09008
Souissi et al. 2013a#_1	Effects of Time-of-Day and Partial Sleep Deprivation on Short-Term Maximal Performances of Judo Competitors	This study was financially supported by the Ministry of Higher Teaching and Scientific Research, Tunis, Tunisia. No conflicts of interest.	12	12	0	Judokas	18.6	178	77.1	NS	Participants were selected as “neither type”	Handgrip - strength	The maximal handgrip strength of the dominant hand was measured with a calibrated hand dynamometer (T.K.K. 5401; Takei, Tokyo, Japan). The judokas were standing comfortably with the shoulder adducted. The dynamometer was held freely without support; it was not touching the judoka’s trunk. The position of the hand remained constant with a downward direction. The palm did not flex on the wrist join…	Strength	Resistance	Late restriction	Lab	NS	7.5	3	Last meal at 12	16.3	10.5	14.5	kg	55.3	5.63	53.5	5.69	1.8	4.80298	-3.25497	7.79545
Souissi et al. 2013a#_2	Effects of Time-of-Day and Partial Sleep Deprivation on Short-Term Maximal Performances of Judo Competitors	This study was financially supported by the Ministry of Higher Teaching and Scientific Research, Tunis, Tunisia. No conflicts of interest.	12	12	0	Judokas	18.6	178	77.1	NS	Participants were selected as “neither type”	MVC - elbow flexor	Participants performed 3 x 5 seconds MVC of the elbow flexor muscles of the dominant arm at 90 degree angle. They were strongly encouraged although visual feedback was provided to reach maximal level. Subjects were seated in an apparatus that held the shoulder abducted at 90 degree and 45 degree angles anterior to the frontal plane, the elbow flexed at 90 angle, and the forearm in a neutral posit…	Strength	Resistance	Late restriction	Lab	NS	7.5	3	Last meal at 13	16.3	10.5	14.5	N	387.824	84.3	330.487	95	57.337	76.6851	-14.7843	17.7886
Souissi et al. 2013a#_3	Effects of Time-of-Day and Partial Sleep Deprivation on Short-Term Maximal Performances of Judo Competitors	This study was financially supported by the Ministry of Higher Teaching and Scientific Research, Tunis, Tunisia. No conflicts of interest.	12	12	0	Judokas	18.6	178	77.1	NS	Participants were selected as “neither type”	Wingate - PPO	Test consisted of an all-out cycling for 30 seconds against a constant braking resistance dependent on the subjects’ body mass (0.087 kg/ body mass). Participants were instructed to pedal as fast as possible throughout 30 seconds. During the test, they had to remain seated and were strongly encouraged by the same investigator to reach the maximal pedaling rate as quickly as possible. Peak power w…	Anaerobic power	Cycling	Late restriction	Lab	NS	7.5	3	Last meal at 14	16.3	10.5	14.5	W/kg	11.95	1.48	11.6	1.24	0.35	1.17428	-2.92887	8.86404
Souissi et al. 2013a#_4	Effects of Time-of-Day and Partial Sleep Deprivation on Short-Term Maximal Performances of Judo Competitors	This study was financially supported by the Ministry of Higher Teaching and Scientific Research, Tunis, Tunisia. No conflicts of interest.	12	12	0	Judokas	18.6	178	77.1	NS	Participants were selected as “neither type”	Wingate - MPO	Test consisted of an all-out cycling for 30 seconds against a constant braking resistance dependent on the subjects’ body mass (0.087 kg/ body mass). Participants were instructed to pedal as fast as possible throughout 30 seconds. During the test, they had to remain seated and were strongly encouraged by the same investigator to reach the maximal pedaling rate as quickly as possible. Mean power w…	Speed/power endurance	Cycling	Late restriction	Lab	NS	7.5	3	Last meal at 15	16.3	10.5	14.5	W/kg	8.37	0.68	8.13	0.86	0.24	0.673391	-2.86738	7.28288
Souissi et al. 2013b*_1	Effects of Time-of-Day and Partial Sleep Deprivation on Short-Term Maximal Performances of Judo Competitors	This study was financially supported by the Ministry of Higher Teaching and Scientific Research, Tunis, Tunisia. No conflicts of interest.	12	12	0	Judokas	18.6	178	77.1	NS	Participants were selected as “neither type”	Handgrip - strength	The maximal handgrip strength of the dominant hand was measured with a calibrated hand dynamometer (T.K.K. 5401; Takei, Tokyo, Japan). The judokas were standing comfortably with the shoulder adducted. The dynamometer was held freely without support; it was not touching the judoka’s trunk. The position of the hand remained constant with a downward direction. The palm did not flex on the wrist join…	Strength	Resistance	Early restriction	Lab	NS	7.5	3	Yes	9.3	3.5	3.5	kg	53.3	5.6	53.97	5.42	0.67	4.67823	1.25704	7.87916
Souissi et al. 2013b*_2	Effects of Time-of-Day and Partial Sleep Deprivation on Short-Term Maximal Performances of Judo Competitors	This study was financially supported by the Ministry of Higher Teaching and Scientific Research, Tunis, Tunisia. No conflicts of interest.	12	12	0	Judokas	18.6	178	77.1	NS	Participants were selected as “neither type”	MVC - elbow flexor	Participants performed 3 x 5 seconds MVC of the elbow flexor muscles of the dominant arm at 90 degree angle. They were strongly encouraged although visual feedback was provided to reach maximal level. Subjects were seated in an apparatus that held the shoulder abducted at 90 degree and 45 degree angles anterior to the frontal plane, the elbow flexed at 90 angle, and the forearm in a neutral posit…	Strength	Resistance	Early restriction	Lab	NS	7.5	3	Yes	9.3	3.5	3.5	N	344	99.9975	334	96.6	10	83.466	-2.90698	21.7814
Souissi et al. 2013b*_3	Effects of Time-of-Day and Partial Sleep Deprivation on Short-Term Maximal Performances of Judo Competitors	This study was financially supported by the Ministry of Higher Teaching and Scientific Research, Tunis, Tunisia. No conflicts of interest.	12	12	0	Judokas	18.6	178	77.1	NS	Participants were selected as “neither type”	Wingate - PPO	Test consisted of an all-out cycling for 30 seconds against a constant braking resistance dependent on the subjects’ body mass (0.087 kg/ body mass). Participants were instructed to pedal as fast as possible throughout 30 seconds. During the test, they had to remain seated and were strongly encouraged by the same investigator to reach the maximal pedaling rate as quickly as possible. Peak power w…	Anaerobic power	Cycling	Early restriction	Lab	NS	7.5	3	Yes	9.3	3.5	3.5	W/kg	11.7	1.56	11.6	1.44	0.1	1.27742	-0.854701	9.80976
Souissi et al. 2013b*_4	Effects of Time-of-Day and Partial Sleep Deprivation on Short-Term Maximal Performances of Judo Competitors	This study was financially supported by the Ministry of Higher Teaching and Scientific Research, Tunis, Tunisia. No conflicts of interest.	12	12	0	Judokas	18.6	178	77.1	NS	Participants were selected as “neither type”	Wingate - MPO	Test consisted of an all-out cycling for 30 seconds against a constant braking resistance dependent on the subjects’ body mass (0.087 kg/ body mass). Participants were instructed to pedal as fast as possible throughout 30 seconds. During the test, they had to remain seated and were strongly encouraged by the same investigator to reach the maximal pedaling rate as quickly as possible. Mean power w…	Speed/power endurance	Cycling	Early restriction	Lab	NS	7.5	3	Yes	9.3	3.5	3.5	W/kg	8.16	0.7	8.13	0.74	0.03	0.612013	-0.367647	6.73507
Souissi et al. 2013b#_1	Effects of Time-of-Day and Partial Sleep Deprivation on Short-Term Maximal Performances of Judo Competitors	This study was financially supported by the Ministry of Higher Teaching and Scientific Research, Tunis, Tunisia. No conflicts of interest.	12	12	0	Judokas	18.6	178	77.1	NS	Participants were selected as “neither type”	Handgrip - strength	The maximal handgrip strength of the dominant hand was measured with a calibrated hand dynamometer (T.K.K. 5401; Takei, Tokyo, Japan). The judokas were standing comfortably with the shoulder adducted. The dynamometer was held freely without support; it was not touching the judoka’s trunk. The position of the hand remained constant with a downward direction. The palm did not flex on the wrist join…	Strength	Resistance	Early restriction	Lab	NS	7.5	3	Last meal at 12	16.3	10.5	10.5	kg	55.3	5.63	55	5.83	0.3	4.86544	-0.542495	7.89829
Souissi et al. 2013b#_2	Effects of Time-of-Day and Partial Sleep Deprivation on Short-Term Maximal Performances of Judo Competitors	This study was financially supported by the Ministry of Higher Teaching and Scientific Research, Tunis, Tunisia. No conflicts of interest.	12	12	0	Judokas	18.6	178	77.1	NS	Participants were selected as “neither type”	MVC - elbow flexor	Participants performed 3 x 5 seconds MVC of the elbow flexor muscles of the dominant arm at 90 degree angle. They were strongly encouraged although visual feedback was provided to reach maximal level. Subjects were seated in an apparatus that held the shoulder abducted at 90 degree and 45 degree angles anterior to the frontal plane, the elbow flexed at 90 angle, and the forearm in a neutral posit…	Strength	Resistance	Early restriction	Lab	NS	7.5	3	Last meal at 13	16.3	10.5	10.5	N	387.824	84.3	365.094	55.82	22.73	64.8009	-5.86091	15.3423
Souissi et al. 2013b#_3	Effects of Time-of-Day and Partial Sleep Deprivation on Short-Term Maximal Performances of Judo Competitors	This study was financially supported by the Ministry of Higher Teaching and Scientific Research, Tunis, Tunisia. No conflicts of interest.	12	12	0	Judokas	18.6	178	77.1	NS	Participants were selected as “neither type”	Wingate - PPO	Test consisted of an all-out cycling for 30 seconds against a constant braking resistance dependent on the subjects’ body mass (0.087 kg/ body mass). Participants were instructed to pedal as fast as possible throughout 30 seconds. During the test, they had to remain seated and were strongly encouraged by the same investigator to reach the maximal pedaling rate as quickly as possible. Peak power w…	Anaerobic power	Cycling	Early restriction	Lab	NS	7.5	3	Last meal at 14	16.3	10.5	10.5	W/kg	11.95	1.48	11.8	1.53	0.15	1.27784	-1.25523	9.59921
Souissi et al. 2013b#_4	Effects of Time-of-Day and Partial Sleep Deprivation on Short-Term Maximal Performances of Judo Competitors	This study was financially supported by the Ministry of Higher Teaching and Scientific Research, Tunis, Tunisia. No conflicts of interest.	12	12	0	Judokas	18.6	178	77.1	NS	Participants were selected as “neither type”	Wingate - MPO	Test consisted of an all-out cycling for 30 seconds against a constant braking resistance dependent on the subjects’ body mass (0.087 kg/ body mass). Participants were instructed to pedal as fast as possible throughout 30 seconds. During the test, they had to remain seated and were strongly encouraged by the same investigator to reach the maximal pedaling rate as quickly as possible. Mean power w…	Speed/power endurance	Cycling	Early restriction	Lab	NS	7.5	3	Last meal at 15	16.3	10.5	10.5	W/kg	8.37	0.68	8.23	0.77	0.14	0.620558	-1.67264	6.6712
Sweeney et al. 2020_1	Impaired Insulin Profiles Following a Single Night of Sleep Restriction: The Impact of Acute Sprint Interval Exercise	No conflicts of interest. Funding not reported.	19	19	0	Healthy	25	180	81.4	NS	Participants were excluded if extreme morning or evening	Wingate PPO - 1/4 interval	The sprint interval exercise consisted of four all-out 30-s sprints against 7.5% of body mass, interspersed with 4.5 min of recovery (only compared first interval between treatments). During the active recovery period, participants cycled at a self-selected pace against a resistance of 1 kg, which was the lowest permitted by the ergometer. Verbal encouragement was given throughout each sprint by …	Anaerobic power	Cycling	Early restriction	Home	Actigraphy	8	4	Yes	8	1	1	W	857	189	853	187	4	159.534	-0.466744	16.7081
Sweeney et al. 2020_2	Impaired Insulin Profiles Following a Single Night of Sleep Restriction: The Impact of Acute Sprint Interval Exercise	No conflicts of interest. Funding not reported.	19	19	0	Healthy	25	180	81.4	NS	Participants were excluded if extreme morning or evening	Wingate MPO - 1/4 interval	The sprint interval exercise consisted of four all-out 30-s sprints against 7.5% of body mass, interspersed with 4.5 min of recovery (only compared first interval between treatments). During the active recovery period, participants cycled at a self-selected pace against a resistance of 1 kg, which was the lowest permitted by the ergometer. Verbal encouragement was given throughout each sprint by …	Speed/power endurance	Cycling	Early restriction	Home	Actigraphy	8	4	Yes	8	1	1	W	611.867	96.7667	611.833	115.7	0.0333333	91.758	-0.00544781	13.5287
Sweeney et al. 2020_3	Impaired Insulin Profiles Following a Single Night of Sleep Restriction: The Impact of Acute Sprint Interval Exercise	No conflicts of interest. Funding not reported.	19	19	0	Healthy	25	180	81.4	NS	Participants were excluded if extreme morning or evening	Wingate MPO - 2/4 interval	The sprint interval exercise consisted of four all-out 30-s sprints against 7.5% of body mass, interspersed with 4.5 min of recovery (only compared first interval between treatments). During the active recovery period, participants cycled at a self-selected pace against a resistance of 1 kg, which was the lowest permitted by the ergometer. Verbal encouragement was given throughout each sprint by …	HIIE	Cycling	Early restriction	Home	Actigraphy	8	4	Yes	8	1	1	W	551.7	97.3667	552.667	104.633	0.966667	85.9536	0.175216	13.9953
Sweeney et al. 2020_4	Impaired Insulin Profiles Following a Single Night of Sleep Restriction: The Impact of Acute Sprint Interval Exercise	No conflicts of interest. Funding not reported.	19	19	0	Healthy	25	180	81.4	NS	Participants were excluded if extreme morning or evening	Wingate MPO - 3/4 interval	The sprint interval exercise consisted of four all-out 30-s sprints against 7.5% of body mass, interspersed with 4.5 min of recovery (only compared first interval between treatments). During the active recovery period, participants cycled at a self-selected pace against a resistance of 1 kg, which was the lowest permitted by the ergometer. Verbal encouragement was given throughout each sprint by …	HIIE	Cycling	Early restriction	Home	Actigraphy	8	4	Yes	8	1	1	W	516.267	94.7333	514.133	107.9	2.13333	86.7929	-0.413223	15.1308
Sweeney et al. 2020_5	Impaired Insulin Profiles Following a Single Night of Sleep Restriction: The Impact of Acute Sprint Interval Exercise	No conflicts of interest. Funding not reported.	19	19	0	Healthy	25	180	81.4	NS	Participants were excluded if extreme morning or evening	Wingate MPO - 4/4 interval	The sprint interval exercise consisted of four all-out 30-s sprints against 7.5% of body mass, interspersed with 4.5 min of recovery (only compared first interval between treatments). During the active recovery period, participants cycled at a self-selected pace against a resistance of 1 kg, which was the lowest permitted by the ergometer. Verbal encouragement was given throughout each sprint by …	HIIE	Cycling	Early restriction	Home	Actigraphy	8	4	Yes	8	1	1	W	489.533	80.2667	516.733	83	27.2	69.3124	5.55631	12.7104
Taheri et al. 2012_1	The effect of sleep deprivation on choice Reaction time and anaerobic power of college student athletes	This study was supported by a grant from Tehran University. No conflicts of interest.	18	18	0	Physical education students	22	177	71.1	NS	NS	Wingate - PPO	Test consisted of a 30-second supramaximal cycling against a resistance load. Each participant the load was calculated as 0.090 kg x.kg-1 body mass. The participants warmed up by pedaling for 3 min against a 30 watt load. After a 5 min rest period, by the command “start” the participant began pedaling as fast as possible against a predetermined work load until the end of the test period. Strong v…	Anaerobic power	Cycling	Sleep deprivation	Lab*	NS	NS	0	No	10.3	3	27	W/kg	9.8	1.6	10.1	2.2	0.3	1.70129	3.06122	15.8134
Taheri et al. 2012_2	The effect of sleep deprivation on choice Reaction time and anaerobic power of college student athletes	This study was supported by a grant from Tehran University. No conflicts of interest.	18	18	0	Physical education students	22	177	71.1	NS	NS	Wingate - MPO	Test consisted of a 30-second supramaximal cycling against a resistance load. Each participant the load was calculated as 0.090 kg x.kg-1 body mass. The participants warmed up by pedaling for 3 min against a 30 watt load. After a 5 min rest period, by the command “start” the participant began pedaling as fast as possible against a predetermined work load until the end of the test period. Strong v…	Speed/power endurance	Cycling	Sleep deprivation	Lab*	NS	NS	0	No	10.3	3	27	W/kg	7.9	1.3	8.3	1.6	0.4	1.26	5.06329	14.4126
Temesi et al. 2013_1	Does central fatigue explain reduced cycling after complete sleep deprivation?	John Temesi was supported by a doctoral research grant from the Rhône-Alpes. No conflicts of interest.	12	12	0	Healthy active (5 sessions/wk)	28	180	71	60	Excluded if score <30 or >70	MVC - knee extension	Subjects were seated upright in a custom-built chair with both hips and right knee at 90° of flexion. Maximal force was determined from four MVCs separated by 30 s.	Strength	Resistance	Sleep deprivation	Lab*	Actiheart	8	0	No	14	6	30	N	610	100	577	94	33	82.4864	-5.40984	12.1444
Temesi et al. 2013_2	Does central fatigue explain reduced cycling after complete sleep deprivation?	John Temesi was supported by a doctoral research grant from the Rhône-Alpes. No conflicts of interest.	12	12	0	Healthy active (5 sessions/wk)	28	180	71	60	Excluded if score <30 or >70	TTF - cycling	The timed exercise to task failure (TTF), commenced with 5 min at 65% MaxAerobicPower (MAP), increasing stepwise by 5% MAP every 5 min until task failure.	Endurance	Cycling	Sleep deprivation	Lab*	Actiheart	8	0	No	15	7	31	s	1250	280	1200	252	50	58.5	-4	4.68
Vardar et al. 2007a_1	Sleep deprivation induced anxiety and anaerobic performance	Not reported.	13	13	0	Physical education students (5.8 h/week)	22	177	71.1	NS	Moderately morning types (n=6) and neither types (n=7)	Wingate - PPO	Test consisted of a 30-second supramaximal cycling against a resistance load. Each participant the load was calculated as 0.090 kg x.kg-1 body mass. The participants warmed up by pedal- ling for 3 min against a 30 watt load. After 5 min rest period, by the command “start” the participant began pedalling as fast as possible against a predetermined work load until the end of the test period. Strong…	Anaerobic power	Cycling	Sleep deprivation	Lab*	NS	8	0	No	15	8	30	W/kg	10.5	1.4	10.4	1.6	0.1	1.28561	-0.952381	11.0213
Vardar et al. 2007a_2	Sleep deprivation induced anxiety and anaerobic performance	Not reported.	13	13	0	Physical education students (5.8 h/week)	22	177	71.1	NS	Moderately morning types (n=6) and neither types (n=7)	Wingate - MPO	Test consisted of a 30-second supramaximal cycling against a resistance load. Each participant the load was calculated as 0.090 kg x.kg-1 body mass. The participants warmed up by pedal- ling for 3 min against a 30 watt load. After 5 min rest period, by the command “start” the participant began pedalling as fast as possible against a predetermined work load until the end of the test period. Strong…	Speed/power endurance	Cycling	Sleep deprivation	Lab*	NS	8	0	No	15	8	30	W/kg	7.9	0.9	7.9	1	0	0.811172	-1.26582e-09	9.2327
Vardar et al. 2007b_1	Sleep deprivation induced anxiety and anaerobic performance	Not reported.	13	13	0	Physical education students (5.8 h/week)	22	177	71.1	NS	Moderately morning types (n=6) and neither types (n=7)	Wingate - PPO	Test consisted of a 30-second supramaximal cycling against a resistance load. Each participant the load was calculated as 0.090 kg x.kg-1 body mass. The participants warmed up by pedal- ling for 3 min against a 30 watt load. After 5 min rest period, by the command “start” the participant began pedalling as fast as possible against a predetermined work load until the end of the test period. Strong…	Anaerobic power	Cycling	Early restriction	Lab*	NS	8	4.5	No	15	8	8	W/kg	10.5	1.4	10.9	1.4	0.4	1.18794	3.80952	10.1544
Vardar et al. 2007b_2	Sleep deprivation induced anxiety and anaerobic performance	Not reported.	13	13	0	Physical education students (5.8 h/week)	22	177	71.1	NS	Moderately morning types (n=6) and neither types (n=7)	Wingate - MPO	Test consisted of a 30-second supramaximal cycling against a resistance load. Each participant the load was calculated as 0.090 kg x.kg-1 body mass. The participants warmed up by pedal- ling for 3 min against a 30 watt load. After 5 min rest period, by the command “start” the participant began pedalling as fast as possible against a predetermined work load until the end of the test period. Strong…	Speed/power endurance	Cycling	Early restriction	Lab*	NS	8	4.5	No	15	8	8	W/kg	7.9	0.9	8.3	0.9	0.4	0.763675	5.06329	8.6762
Individual participant pools from a single study are denoted by the addition of a caret followed roman numeral (i.e., ^i, ^ii, ^iii etc.) to the to the citation; different sleep loss methods (i.e., deprivation and late-restriction or early-restriction) from a single research study are denoted by the addition of a lower-case letter (i.e., a, b) to the citation; * or # indicates task performed in t…
Definitions/abbreviations
lab	both intervention and control slept in lab
lab*	intervention slept in lab, control at home
lab**	intervention slept in lab, control not described
%	percentage
cm	centimetre
FI	fatigue index
kg	kilogram
kpm	kilopondmetres
M	metre
Min	minute
N	Newton
Nm	Newton meter
s	second
W	watt
W/kg	watt/kilogram
VO2max	maximal oxygen consumption

## Sheet: Anaerobic power
Author/s	Title	Sources of funding/conflict of interest	N	N - male	N - female	Subject description	Age (y)	Height (cm)	Body mass (kg)	VO2peak (ml/kg/bm)	Chronotype	Exercise task	Exercise task description	Mode of exercise	Sleepprotocol	Sleep location	Quantification of sleep - method	Sleep time total - control (h)	Sleep time total - intervention (h)	Fasted	Tme of exercise task	Time awake before exercise - control (h)	Time awake before exercise - intervention (h)	Unit	Control mean	Control SD	Intervention mean	Intervention SD	Mean difference	SD difference	%MD change	SD% change
Abedelmalek et al. 2013*_1	Effect of time of day and partial sleep deprivation on plasma concentrations of IL-6 during a short-term maximal performance	Financially supported by the Ministry of Higher Teaching and Scientific Research, Tunisia. Conflicts of interest not reported.	12	12	0	Football players	21.2	174	73.5	NS	Intermediate	Wingate - PPO	Test involved a 30-s maximal sprint against constant resistance determined according to the body mass using Bar-Or’s (1987) optimization tables (0.087 kg kg-1 body mass). Body mass was measured to the nearest 0.1 kg using a digital scale (Tanita, Tokyo, Japan) at the beginning of each test session to determine the resistance. Peak power (PP) was calculated as the highest mechanical power elicited…	Cycling	Late restriction	Lab	Actigraphy	7.66	3.33	Yes	8	1	5	W/kg	10.6	0.3	10.1	0.8	0.5	0.650231	-4.71698	5.88546
Abedelmalek et al. 2013#_1	Effect of time of day and partial sleep deprivation on plasma concentrations of IL-6 during a short-term maximal performance	Financially supported by the Ministry of Higher Teaching and Scientific Research, Tunisia. Conflicts of interest not reported.	12	12	0	Football players	21.2	174	73.5	NS	Intermediate	Wingate - PPO	Test involved a 30-s maximal sprint against constant resistance determined according to the body mass using Bar-Or’s (1987) optimization tables (0.087 kg kg-1 body mass). Body mass was measured to the nearest 0.1 kg using a digital scale (Tanita, Tokyo, Japan) at the beginning of each test session to determine the resistance. Peak power (PP) was calculated as the highest mechanical power elicited…	Cycling	Late restriction	Lab	Actigraphy	7.66	3.33	NS	18	11	15	W/kg	11.6	0.3	9.2	0.9	2.4	0.74458	-20.6897	6.19611
Ajjimaporn et al. 2020_1	Effects of a 20-min Nap after Sleep Deprivation on Brain Activity and Soccer Performance	No funding or conflicts of interest.	11	11	0	Amateur soccer players	20	177	67.4	52.9	NS	RAST - PPO	The RAST measured the participants’ anaerobic performance ability, including minimum, maximum and average power, and fatigue index. The participants ran 35-m intervals, six times, with 10 s of rest between each interval. Power = Weight × Distance² ÷ Time³. Pmax = the highest power (i.e., the fastest sprint).	Running	Late restriction	Lab	Actigraphy	7.13	2.31	No	16	8.5	14	W	731	39.7	576	41.4	155	34.4422	-21.2038	4.23009
Arazi et al. 2019_2	Effects of Overnight Sleep Deprivation on Appetite and Physical Performance in Elite Female Soccer Players	No funding or conflicts of interest.	12	0	12	Elite female soccer players	28.5	160	55.12	NS	NS	RAST - PPO	Anaerobic power was measured with a RAST test - the RAST measured the participants’ anaerobic performance ability, including minimum, maximum and average power, and fatigue index. The participants ran 35-m intervals, six times, with 10 s of rest between each interval. Power = Weight × Distance² ÷ Time³. Pmax = the highest power (i.e., the fastest sprint).	Running	Sleep deprivation	NS	NS	8.5	0	No	10	2.5	26.5	W	590.96	132.9	324.28	78.83	266.68	101.599	-45.1275	15.9324
Baati et al. 2015_1	Effect of total sleep deprivation on egocentric distance estimation following a fatiguing task	Not reported.	10	10	0	Footbal players	22.8	179	72.8	NS	NS	10 x 6 s cycling sprints (24 s recovery) - PPO	Prior to each test, participants performed a pretest warm-up consisting of 5 min cycling at 60 W. The repeated cycling test consisted of 10 x 6 s maximal cycling against a constant resistance of 50 g kg1 of body mass with a 24 s recovery period after each repetition. Power was calculated for the 10 repetitions as [(rpm x load)/body mass].	Cycling	Sleep deprivation	Lab	Actigraphy	7	0	No	17	NS	33	W/kg	8.7	0.6	7.8	0.7	0.9	0.789	-10.3448	9.06897
Baati et al. 2020a_1	Effect of Angle of View and Partial Sleep Deprivation on Distance Perception	Not reported.	10	10	0	Male soccer players	22.8	180	72	NS	Moderate morning type	10 x 6 s cycling sprints (24 s recovery) - PPO	Prior to each test, participants performed a pretest warm-up consisting of 5 min cycling at 60 W. The repeated cycling test consisted of 10 x 6 s maximal cycling against a constant resistance of 50 g kg1 of body mass with a 24 s recovery period after each repetition. Power was calculated for the 10 repetitions as [(rpm x load)/body mass].	Cycling	Early restriction	NS	Actigraphy	7	4	No	17	10	10	W/kg	8.66	0.57	8.36	0.86	0.3	0.661093	-3.4642	7.00892
Baati et al. 2020b_1	Effect of Angle of View and Partial Sleep Deprivation on Distance Perception	Not reported.	10	10	0	Male soccer players	22.8	180	72	NS	Moderate morning type	10 x 6 s cycling sprints (24 s recovery) - PPO	Prior to each test, participants performed a pretest warm-up consisting of 5 min cycling at 60 W. The repeated cycling test consisted of 10 x 6 s maximal cycling against a constant resistance of 50 g kg1 of body mass with a 24 s recovery period after each repetition. Power was calculated for the 10 repetitions as [(rpm x load)/body mass].	Cycling	Late restriction	NS	Actigraphy	7	4	No	17	10	14	W/kg	8.66	0.57	8.54	0.84	0.12	0.646248	-1.38568	6.83739
Cullen et al. 2019a_2	The effects of a single night of complete and partial sleep deprivation on physical and cognitive performance: A Bayesian analysis	This research was supported by the National Institute for Health Research (NIHR) Leicester Biomedical Research Centre. No conlficts of interest.	10	10	0	Recreational active males	27	182	88	43	NS	CMJ	A counter movement jump (CMJ) was performed on an FSL Jump Mat (FSL Scoreboards, Cookstown, Northern Ireland). Participants performed each jump with a vertical torso, with their hands on their hips, and minimal bending of the knees upon landing. Three jumps were performed with 60s rest in between and the best performance was included in the analysis.	Body weight	Late restriction	Lab*	Actigraphy	7.78	3.63	Yes	8	1.3	5.5	cm	36.7	5.2	34.8	4.5	1.9	4.16389	-5.17711	10.2178
Cullen et al. 2019b_2	The effects of a single night of complete and partial sleep deprivation on physical and cognitive performance: A Bayesian analysis	This research was supported by the National Institute for Health Research (NIHR) Leicester Biomedical Research Centre. No conlficts of interest.	10	10	0	Recreational active males	27	182	88	43	NS	CMJ	A counter movement jump (CMJ) was performed on an FSL Jump Mat (FSL Scoreboards, Cookstown, Northern Ireland). Participants performed each jump with a vertical torso, with their hands on their hips, and minimal bending of the knees upon landing. Three jumps were performed with 60s rest in between and the best performance was included in the analysis.	Body weight	Sleep deprivation	Lab*	Actigraphy	8	0	Yes	8	NS	24	cm	36.7	5.2	32.7	4.5	4	4.16389	-10.8992	10.2178
Daaloul et al. 2019_1	Effects of Napping on Alertness, Cognitive, and Physical Outcomes of Karate Athletes	This research was financially supported by the laboratory UMR 1075 INSERM/Unicaen, COMETE. No conflicts of interest.	13	13	0	International-level karate athletes	23	175	68	NS	Only neither type included	CMJ	The CMJ included a leg flexion from the upright standing position with the hands on the hips and immediately followed by a quick descended position to 90- knee flexion, and instantly performed an explosive concentric action for maximal height with the hands on the hips. The jump test was monitored with an optical jump system (Optojump Next, Microgate, Italy). The apparatus comprises two bars plac…	Body weight	Late restriction	Lab*	Actigraphy	7.866	3.73	No	15.3	8	12	cm	42.7	4.2	41.5	4.7	1.2	3.803	-2.8103	8.01033
Daaloul et al. 2019_2	Effects of Napping on Alertness, Cognitive, and Physical Outcomes of Karate Athletes	This research was financially supported by the laboratory UMR 1075 INSERM/Unicaen, COMETE. No conflicts of interest.	13	13	0	International-level karate athletes	23	175	68	NS	Only neither type included	SJ	The SJ consisted of a maximal jump held from a flexed knee position (approximately 90-) with the hands on the hips and without performing any countermovement before the be- ginning of the jump. The jump test was monitored with an optical jump system (Optojump Next, Microgate, Italy). The apparatus comprises two bars placed ~1 m apart, parallel to each other, and was interfaced with a microcompute…	Body weight	Late restriction	Lab*	Actigraphy	7.866	3.73	No	15.3	8	12	cm	39.6	4.4	38	4.2	1.6	3.65316	-4.0404	8.28283
Daviaux et al. 2014_2	Effects of total sleep deprivation on the perception of action capabilities	The research was supported by grants from the Region of Pays de la Loire (France). This was not an industry supported study. The research was supported by grants from the Region of Pays de la Loire (France). The funders had no role in study design, data collection and analysis, decision to publish, or preparation of the manuscript. No conflicts of interest reported.	12	6	6	Students	21.4	171.5	67	NS	NS	VJ	An infrared timing system was used to conduct a functional vertical jumping test. In each session, participants were required to perform five consecutive countermovement vertical jumps, with instructions to reach and maintain a maximal height with each jump. No time constraint was imposed.	Body weight	Sleep deprivation	Lab**	NS	NS	0	NS	8	NS	25.9	cm	25.7	4.32	25.63	5.11	0.07	4.06426	-0.272374	14.2583
HajSalem et al. 2013_1	Effects of partial sleep deprivation at the end of the night on anaerobic performances in judokas	This study was financially supported by the Ministry of Higher Teaching and Scientific Research, Tunisia. No conflicts of interest.	21	21	0	Judokas	19.1	177	77.3	NS	NS	Wingate - PPO	This test consisted of an all-out cycling for 30 s against a constant braking resistance dependent on the subjects’ body mass (0.087 kg kg!1 body mass). The PP was calculated as the highest value achieved during the 30 s and the MP corresponded to the average mechanical power obtained across the 30 s of the test	Cycling	Late restriction	Lab	NS	7.5	4.5	NS	NS	NS	NS	W/kg	12.5	0.8	12.3	0.93	0.2	0.743357	-1.6	5.35713
Khemila et al. 2021*_1	Listening to motivational music during warming-up attenuates the negative effects of partial sleep deprivation on cognitive and short-term maximal performance: Effect of time of day	No conflicts of interest. Funding not reported.	12	12	0	Physical education students (4 h training/week)	20.3	180	71.3	NS	Participants were selected as “neither type” based on the timing of sleep and daily activities.	Wingate - PPO	The Wingate test contained a 30s maximal sprint against constant resistance determined according to the body mass using optimization tables (0.087 kg−1 of body mass) (Bar-Or 1987). While taking the test, participants were verbally encouraged. Seat height adjustments were made to satisfy the participant’s comfort. The same height was maintained throughout the trials. Toe clips served to prevent th…	Cycling	Late restriction	Lab	NS	7.5	4.5	Yes	7.3	1.5	4.5	W/kg	10.5	0.59	9.42	1.12	1.08	0.869871	-10.2857	7.76155
Khemila et al. 2021#_1	Listening to motivational music during warming-up attenuates the negative effects of partial sleep deprivation on cognitive and short-term maximal performance: Effect of time of day	No conflicts of interest. Funding not reported.	12	12	0	Physical education students	20.3	180	71.3	NS	Participants were selected as “neither type” based on the timing of sleep and daily activities.	Wingate - PPO	The Wingate test contained a 30s maximal sprint against constant resistance determined according to the body mass using optimization tables (0.087 kg−1 of body mass) (Bar-Or 1987). While taking the test, participants were verbally encouraged. Seat height adjustments were made to satisfy the participant’s comfort. The same height was maintained throughout the trials. Toe clips served to prevent th…	Cycling	Late restriction	Lab	NS	7.5	4.5	No	17.3	9.5	12.5	W/kg	10.4	1.14	10.1	0.65	0.3	0.879557	-2.88462	7.86983
Moore et al. 2018_2	Effects of acute sleep deprivation and caffeine supplementation on anaerobic performance	Not reported.	11	11	0	Club level games players	25	178	80.2	NS	NS	VJ	Vertical jump was measured using a vertical jump meter (Jump-MD, Takai, Japan). Each participant attempted the jump three times with 30-s rest intervals. The best score for each participant was recorded.	Body weight	Sleep deprivation	Lab	NS	7.3	0	NS	10.3	NS	24	cm	45.3	3.4	44.6	4.8	0.7	3.70276	-1.54525	7.46176
Moore et al. 2018_3	Effects of acute sleep deprivation and caffeine supplementation on anaerobic performance	Not reported.	11	11	0	Club level games players	25	178	80.2	NS	NS	20 M straight sprint	Electronic speed timing gates (Brower Timing Systems, Utah, USA) were used to assess 20-m sprint times. A starting pad was placed under the participant front most foot. The timing device started when the participant lifted their foot off the pressure ad and stopped when they passed an infrared beam at the finish line. Each participant completed the 20-m sprint 3 times with 90-s rest intervals, an…	Running	Sleep deprivation	Lab	NS	7.3	0	NS	10.3	NS	24	s	3.29	0.21	3.4	0.21	0.11	0.178191	-3.34347	4.86113
Mougin et al. 1996_1	Effects of a selective sleep deprivation on subsequent anaerobic performance	Not reported.	8	8	0	Highly trained	19.2	175.75	69.3	69.3	NS	Wingate - PPO	Test consisted of 30 s of supramaximal cycling against a resistance determined relative to the subject's data recorded during the force-velocity test. The constant braking force corresponded to '1,F,. The subjects were requested to pedal as fast as possible from the start signal and to maintain maximal pedalling speed throughout the 30-s period.	Cycling	Early restriction	Lab	NS	8.5	4	NS	10.3	3.5	3.5	W/kg	10.71	2.35	10.79	1.92	0.08	1.85298	0.746965	15.6291
Ozturk et al. 2007_1	Effects of sleep deprivation on anaerobic exercise-induced changes in auditory brainstem evoked potentials	Not reported.	7	7	0	Healthy normal students (5 h training/wk)	22.1	177	70.1	NS	NS	Wingate - PPO	The Wingate test consisted of a 30-s supramaximal cycling against a resistance load. The test was performed on a Monark cycle ergometer (Model 894-E). The load was determined for each subject according to body mass (0.075 kg · kg body mass). Seat height was adjusted to each subject’s satisfaction and toe-clips were used to prevent the subjectÕs feet from slipping off the pedals. Seat height was …	Cycling	Sleep deprivation	Lab*	NS	8	0	NS	15	8	32	W/kg	10.78	1.15	10.41	1.13	0.37	0.967492	-3.43228	8.05561
Romdhani et al. 2019a_1	Sleep deprivation affects post-lunch dip performances, biomarkers of muscle damage and antioxidant status	No conflicts of interest. Funding not reported.	14	14	0	Judokas	18.5	172	67.5	NS	Moderate and intermidte only (31-69 score)	RAST - PPO	Participants were instructed to perform six sprints between photocells which were placed 35 m apart on a straight race-track. Each sprint represents a maximal effort with 10 s in between for the turnaround. From the six sprints time, the power output was calculated according to the following equation: Power = Weight × Distance² ÷ Time³. Pmax = the highest power (i.e., the fastest sprint).	Running	Late restriction	Lab	NS	8	4	Yes	15	7.5	12.5	W	661.817	97.0921	558.26	85.4382	103.557	78.1568	-15.6474	10.6277
Romdhani et al. 2019b_1	Sleep deprivation affects post-lunch dip performances, biomarkers of muscle damage and antioxidant status	No conflicts of interest. Funding not reported.	14	14	0	Judokas	18.5	172	67.5	NS	Moderate and intermidte only (31-69 score)	RAST - PPO	Participants were instructed to perform six sprints between photocells which were placed 35 m apart on a straight race-track. Each sprint represents a maximal effort with 10 s in between for the turnaround. From the six sprints time, the power output was calculated according to the following equation: Power = Weight × Distance² ÷ Time³. Pmax = the highest power (i.e., the fastest sprint).	Running	Early restriction	Lab	NS	8	4	Yes	15	7.5	8.5	W	661.817	97.0921	635.291	97.089	26.526	82.384	-4.00806	11.1726
Romdhani et al. 2020_1	Improved Physical Performance and Decreased Muscular and Oxidative Damage With Postlunch Napping After Partial Sleep Deprivation in Athletes	Not reported.	9	9	0	Judokas	18.8	170.8	68.4	NS	Moderate and intermidte only (31-69 score)	RAST - PPO	Participants were instructed to perform six sprints between photocells which were placed 35 m apart on a straight race-track. Each sprint represents a maximal effort with 10 s in between for the turnaround. From the six sprints time, the power output was calculated according to the following equation: Power = Weight × Distance² ÷ Time³. Pmax = the highest power (i.e., the fastest sprint).	Running	Late restriction	Lab	NS	8.5	4.5	No	15	7.5	12.5	W	666.49	56.7	578.96	53.8	87.53	46.9547	-13.133	6.32605
Romdhani et al. 2021A^i*_2	Total sleep deprivation and recovery sleep affect the diurnal variation of agility performance- the gender differences	Not reported.	11	11	0	Specialists in sports where repeated agiligty is required (i.e., basketball and tennis)	21.3	181	78	NS	Moderately morning	RMAT - peak time	RMAT consists of 10 maximal sprints of 20 m with 4 changes of direction (i.e., 3 displacement modes “T”: forward, lateral, and backward). The subjects began with both feet behind the starting line A. At the subject’s discretion, for the first sprint, subject sprinted forward to cone B and touched its base with the right hand. Facing forward and without crossing feet, subject shuffled to the left …	Running	Sleep deprivation	Lab	NS	8	0	No	7	11	24	s	5.9125	0.2778	6.3909	0.28898	0.4784	0.240677	-8.09133	3.65448
Romdhani et al. 2021A^i#_2	Total sleep deprivation and recovery sleep affect the diurnal variation of agility performance- the gender differences	Not reported.	11	11	0	Specialists in sports where repeated agiligty is required (i.e., basketball and tennis)	21.3	181	78	NS	Moderately morning	RMAT - peak time	RMAT consists of 10 maximal sprints of 20 m with 4 changes of direction (i.e., 3 displacement modes “T”: forward, lateral, and backward). The subjects began with both feet behind the starting line A. At the subject’s discretion, for the first sprint, subject sprinted forward to cone B and touched its base with the right hand. Facing forward and without crossing feet, subject shuffled to the left …	Running	Sleep deprivation	Lab	NS	8	0	No	17	1	36	s	5.74588	0.24482	5.969	0.22238	0.22312	0.199255	-3.88313	3.1172
Romdhani et al. 2021A^ii*_2	Total sleep deprivation and recovery sleep affect the diurnal variation of agility performance- the gender differences	Not reported.	11	0	11	Specialists in sports where repeated agiligty is required (i.e., basketball and tennis)	20.5	164	60.3	NS	Moderately morning	RMAT - peak time	RMAT consists of 10 maximal sprints of 20 m with 4 changes of direction (i.e., 3 displacement modes “T”: forward, lateral, and backward). The subjects began with both feet behind the starting line A. At the subject’s discretion, for the first sprint, subject sprinted forward to cone B and touched its base with the right hand. Facing forward and without crossing feet, subject shuffled to the left …	Running	Sleep deprivation	Lab	NS	8	0	No	7	11	24	s	6.558	0.26018	6.662	0.3315	0.104	0.259203	-1.58585	3.57972
Romdhani et al. 2021A^ii#_2	Total sleep deprivation and recovery sleep affect the diurnal variation of agility performance- the gender differences	Not reported.	11	0	11	Specialists in sports where repeated agiligty is required (i.e., basketball and tennis)	20.5	164	60.3	NS	Moderately morning	RMAT - peak time	RMAT consists of 10 maximal sprints of 20 m with 4 changes of direction (i.e., 3 displacement modes “T”: forward, lateral, and backward). The subjects began with both feet behind the starting line A. At the subject’s discretion, for the first sprint, subject sprinted forward to cone B and touched its base with the right hand. Facing forward and without crossing feet, subject shuffled to the left …	Running	Sleep deprivation	Lab	NS	8	0	No	17	11	36	s	6.33766	0.2987	6.51948	0.22722	0.18182	0.232328	-2.86888	3.32756
Romdhani et al. 2021B_1	Caffeine Use or Napping to Enhance Repeated Sprint Performance After Partial Sleep Deprivation: Why Not Both?	Not reported.	9	9	0	Judokas	18.8	171	68.4	NS	Moderate and intermidte only (31-69 score)	RAST - PPO	Participants were instructed to perform six sprints between photocells which were placed 35 m apart on a straight race-track. Each sprint represents a maximal effort with 10 s in between for the turnaround. From the six sprints time, the power output was calculated according to the following equation: Power = Weight × Distance² ÷ Time³. Pmax = the highest power (i.e., the fastest sprint).	Running	Late restriction	Lab	NS	8	4	No	15	8.5	12.5	W	661.817	58	567	55	94.8169	43.1	-14.3	6.51516
Skein et al. 2013_1	The Effect of Overnight Sleep Deprivation After Competitive Rugby League Matches on Postmatch Physiological and Perceptual Recovery	Not reported.	11	11	0	Rugby league players	20.4	178.9	83	NS	NS	CMJ - peak	Participants completed a repeated countermovement jump (CMJ) protocol. Participants completed 10 maximal CMJ repetitions. Peak distance was measured using a linear position transducer (G1706374B; Fitness Technology, Adelaide, Australia) attached to a dowel rod positioned across the shoulders and interfaced with specialised software (Ballistic Measurement System Software, Fitness Technology, Adela…	Body weight	Sleep deprivation	Lab	NS	8	0	No	8	0.5	24	M	0.39	0.06	0.37	0.04	0.02	0.0461303	-5.12821	10.8544
Skurvydas et al. 2020_1	One night of sleep deprivation impairs executive function but does not affect psychomotor or motor performance	No conflicts of interest. Funding not reported.	15	15	0	Healthy male students (participated in recreational activites 2-3 times/wk)	20.8	185	77.4	NS	NS	CMJ	Subjects performed three CMJs with a 30 s interval between each jump. Each jump was performed from an upright standing position, then squatting to a position of 90° of flexion at the knee before jump- ing vertically up off the ground. The knee angle was controlled and recorded using a goniometer (Biometrics, UK). During the CMJs, the participant’s hands were placed on the waist. The CMJs were per…	Body weight	Sleep deprivation	Lab	NS	8	0	Yes	8.3	NS	24	M	0.47	0.07	0.46	0.07	0.01	0.059397	-2.12766	11.3426
Souissi et al. 2014_1	The effects of caffeine ingestion on the reaction time and short-term maximal performance after 36 h of sleep deprivation	This study was supported by the Ministry of Higher Teaching and Scientific Research, Tunisia. Conflicts of interest not reported.	13	13	0	Healthy male physical education students	21.1	177	77.1	NS	Participants were selected as “neither type”	SJ	The subjects were asked to perform a SJ without any load on an infrared jump system (Optojump, Italy) interfaced with a microcomputer. The subjects stood between two 1-m infrared sensor bars to perform the SJ. In the SJ, the subjects lowered themselves into a squat position and after a brief pause, jumped upward as quickly and as high as possible. No downward motion was allowed immediately before…	Body weight	Sleep deprivation	Lab	NS	8.5	0	No	18	11	36	cm	43.6	0.35	40.7	0.38	2.9	0.310902	-6.65138	0.640726
Souissi et al. 2014_2	The effects of caffeine ingestion on the reaction time and short-term maximal performance after 36 h of sleep deprivation	This study was supported by the Ministry of Higher Teaching and Scientific Research, Tunisia. Conflicts of interest not reported.	13	13	0	Healthy male physical education students	21.1	177	77.1	NS	Participants were selected as “neither type”	Wingate - PPO	The protocol consisted of a 30 s maximal sprint against a constant resistance related to body mass (0.087 kg·kg− 1 body mass). The test began from a rolling start, at 60 rpm against minimal resistance. When a constant pedal rate of 60 rpm was achieved, a countdown of “3–2–1–go!” was given, and the test resistance was applied. Subjects were verbally encouraged throughout the test to avoid pacing a…	Cycling	Sleep deprivation	Lab	NS	8.5	0	No	18	11	36	W/kg	11.2	0.1	9.8	0.5	1.4	0.442719	-12.5	3.88162
Souissi et al. 2015_1	Morning caffeine ingestion increases cognitive function and short-term maximal performance in footballer players after partial sleep deprivation	This study was financially supported by the ministry of higher teaching and scientific research, Tunisia. No conflicts of interest.	14	14	0	Football players	23.6	174.4	59.6	NS	Participants were selected as “neither type”	SJ	Subjects performed a maximal vertical jump without any load. In the SJ, the subjects lowered themselves into a squat position and, after a brief pause, jumped upward as quickly and as high as possible. No downward motion was allowed immediately before jumping upward. An infrared jump system (Optojump, Italy) interfaced with a microcomputer was used, a system developed to measure airborne and grou…	Body weight	Late restriction	Lab	Actimetry	8.5	4.5	Yes	8	1	5	cm	42.14	2.63	41.9	2.6145	0.24	2.2251	-0.56953	4.7392
Souissi et al. 2015_2	Morning caffeine ingestion increases cognitive function and short-term maximal performance in footballer players after partial sleep deprivation	This study was financially supported by the ministry of higher teaching and scientific research, Tunisia. No conflicts of interest.	14	14	0	Football players	23.6	174.4	59.6	NS	Participants were selected as “neither type”	Wingate - PPO	Test involved a 30-s maximal sprint on a cycle ergometer (Monark 894E, Stockholm, Sweden) against constant resistance determined according to the body mass using Bar-Or’s optimization tables (0.087 kg kg−1 body mass). Peak power (PP) was calucalted as the highest mechanical power elicited during the test. Mean power, MP (i.e., the average power sustained throughout the 30 s).	Cycling	Late restriction	Lab	Actimetry	8.5	4.5	Yes	8.15	1.25	5.25	W/kg	12.1	0.84	12.0858	0.86	0.0142	0.721476	-0.117355	5.35211
Souissi et al. 2018_1	Caffeine reversal of sleep deprivation effects on alertness, mood and repeated sprint performances in physical education students	No conflicts of interest. Funding not reported.	13	13	0	Healthy physical education students	20.7	176	74.4	NS	Participants were selected as “neither type”	Wingate (10 s) - PPO	Test consisted of a 10 s maximal sprint against a constant resistance related to body mass (0.087 kg · kg-1 body mass). The 10 s Wingate test began from a rolling start, at 60 rpm against minimal resistance (weight basket supported). When a constant pedal rate of 60 rpm was achieved, a countdown of “3–2–1-go!” was given, and the test resistance was applied. Subjects were verbally encouraged throu…	Cycling	Late restriction	Lab	Actimetry	8.5	4.5	No	18.15	11.25	15.25	W/kg	12.6	0.15	11.2	0.22	1.4	0.169293	-11.1111	1.23054
Souissi et al. 2019*_1	The effects of caffeine on the diurnal variation of the reaction time and short-term maximal performance after one night of sleep deprivation	No funding or conflicts of interest.	13	13	0	Healthy physical education students	21.1	177	77.1	NS	Participants were selected as “neither type”	SJ	The participants were asked to perform a SJ without any load with both feet on an infrared jump system interfaced with a microcomputer. The Optojump photocells placed 6 mm from the ground, were triggered by the feet of the participant at the instant of take-off and were stopped at the instant of contact upon landing. Participants stood between two 1-m infrared sensor bars to perform the squat jum…	Body weight	Sleep deprivation	Lab	Actigraphy	8.5	0	No	8	1	25.5	cm	42.0546	0.83443	41.9892	0.86086	0.06532	0.719649	-0.155322	1.53612
Souissi et al. 2019*_2	The effects of caffeine on the diurnal variation of the reaction time and short-term maximal performance after one night of sleep deprivation	No funding or conflicts of interest.	13	13	0	Healthy physical education students	21.1	177	77.1	NS	Participants were selected as “neither type”	Wingate - PPO	Test consisted of a 30 s maximal sprint against a constant resistance related to body mass (0.087 kg·kg−1 mass). test began from a rolling start, at 60 rpm against minimal resistance. When a constant pedal rate of 60 rpm was achieved, a countdown of “3–2–1–go!” was given, and the test resistance was applied. Participants were verbally encouraged throughout the test to avoid pacing and to sustain …	Cycling	Sleep deprivation	Lab	Actigraphy	8.5	0	No	8	1	25.5	W/kg	11.74	1.77	11.67	1.8	0.07	1.51487	-0.596252	11.5818
Souissi et al. 2019#_1	The effects of caffeine on the diurnal variation of the reaction time and short-term maximal performance after one night of sleep deprivation	No funding or conflicts of interest.	13	13	0	Healthy physical education students	21.1	177	77.1	NS	Participants were selected as “neither type”	SJ	The participants were asked to perform a SJ without any load with both feet on an infrared jump system interfaced with a microcomputer. The Optojump photocells placed 6 mm from the ground, were triggered by the feet of the participant at the instant of take-off and were stopped at the instant of contact upon landing. Participants stood between two 1-m infrared sensor bars to perform the squat jum…	Body weight	Sleep deprivation	Lab	Actigraphy	8.5	0	No	18	11	35.5	cm	43.3868	0.83421	40.9215	0.887	2.46525	0.731811	-5.68203	1.51482
Souissi et al. 2019#_2	The effects of caffeine on the diurnal variation of the reaction time and short-term maximal performance after one night of sleep deprivation	No funding or conflicts of interest.	13	13	0	Healthy physical education students	21.1	177	77.1	NS	Participants were selected as “neither type”	Wingate - PPO	Test consisted of a 30 s maximal sprint against a constant resistance related to body mass (0.087 kg·kg−1 mass). test began from a rolling start, at 60 rpm against minimal resistance. When a constant pedal rate of 60 rpm was achieved, a countdown of “3–2–1–go!” was given, and the test resistance was applied. Participants were verbally encouraged throughout the test to avoid pacing and to sustain …	Cycling	Sleep deprivation	Lab	Actigraphy	8.5	0	No	18	11	35.5	W/kg	12.62	1.84	11.65	1.6	0.97	1.47556	-7.68621	10.5276
Souissi et al. 2003*_1	Effects of one night's sleep deprivation on anaerobic performance the following day	Research supported by a grant from the Lower Normandy Regional Council. Conflicts of interest not reported.	13	13	0	Health physical education students	22.4	180	67.7	NS	Intermediate type (score between 42 and 58)	Force/velocity test - max power	The F–V test involved repetitive short maximal sprints (6 s) against increasing braking forces set before the start of the exercise. Seat height was adjusted for each subject. This height was recorded and kept the same for each subject in each trial. The feet were held in the pedals with toe-clips. The subject remained in a sitting position during each F–V test and was vigorously encouraged to re…	Cycling	Sleep deprivation	Lab*	Actigraphy	6	0	Yes	6	1	24	W/kg	14.1	1.2	13.9	0.9	0.2	0.93145	-1.41844	6.00287
Souissi et al. 2003*_3	Effects of one night's sleep deprivation on anaerobic performance the following day	Research supported by a grant from the Lower Normandy Regional Council. Conflicts of interest not reported.	13	13	0	Health physical education students	22.4	180	67.7	NS	Intermediate type (score between 42 and 58)	Wingate - PPO	Test involved a 30-s maximal sprint against constant resistance. For each subject the load was determined according to body mass using the optimization tables of Bar-Or (1987) (0.087/kg) body mass). Ppeak is the highest mechanical power elicited during the test. This index was taken as the highest average power over any 3- to 5-s period.	Cycling	Sleep deprivation	Lab*	Actigraphy	6	0	Yes	6	1	24	W/kg	10.2	0.7	10.3	0.9	0.1	0.702567	0.980392	6.24226
Souissi et al. 2003#_1	Effects of one night's sleep deprivation on anaerobic performance the following day	Research supported by a grant from the Lower Normandy Regional Council. Conflicts of interest not reported.	13	13	0	Health physical education students	22.4	180	67.7	NS	Intermediate type (score between 42 and 58)	Force/velocity test - max power	The F–V test involved repetitive short maximal sprints (6 s) against increasing braking forces set before the start of the exercise. Seat height was adjusted for each subject. This height was recorded and kept the same for each subject in each trial. The feet were held in the pedals with toe-clips. The subject remained in a sitting position during each F–V test and was vigorously encouraged to re…	Cycling	Sleep deprivation	Lab*	Actigraphy	6	0	No	18	13	36	W/kg	15.2	1.4	14.5	1.2	0.7	1.11786	-4.60526	6.62615
Souissi et al. 2003#_3	Effects of one night's sleep deprivation on anaerobic performance the following day	Research supported by a grant from the Lower Normandy Regional Council. Conflicts of interest not reported.	13	13	0	Health physical education students	22.4	180	67.7	NS	Intermediate type (score between 42 and 58)	Wingate - PPO	Test involved a 30-s maximal sprint against constant resistance. For each subject the load was determined according to body mass using the optimization tables of Bar-Or (1987) (0.087 kgÆkg)1 body mass). Ppeak is the highest mechanical power elicited during the test. This index was taken as the highest average power over any 3- to 5-s period.	Cycling	Sleep deprivation	Lab*	Actigraphy	6	0	No	18	13	36	W/kg	11.1	0.7	10.7	0.6	0.4	0.558928	-3.6036	4.53682
Souissi et al. 2008a*_1	Effect of Time of Day and Partial Sleep Deprivation on Short-Term, High-Power Output	This study was supported in part by The Ministe`re de la Recherche Scientifique et du De ́veloppement des Comp ́etences, Tunisia. No conflicts of interest.	11	11	0	Physical education students	21.7	178	79	NS	Participants were selected as “neither type”	Force/velocity test - max power	The F-V test consisted of repetitive short maximal sprints (6 sec) against increasing braking forces that were set before the start of exercise. The participant remained in a sitting position during the F-V test and was vigorously encouraged to reach the maximal pedaling rate as quickly as possible during each sprint. The test began with a braking force of 19.6 N. After 5 min recovery, the brakin…	Cycling	Early restriction	Lab	NS	7	3	Yes	7	1	1	W/kg	13.2	0.9	13.3	0.7	0.1	0.702567	0.757576	4.82356
Souissi et al. 2008a*_3	Effect of Time of Day and Partial Sleep Deprivation on Short-Term, High-Power Output	This study was supported in part by The Ministe`re de la Recherche Scientifique et du De ́veloppement des Comp ́etences, Tunisia. No conflicts of interest.	11	11	0	Physical education students	21.7	178	79	NS	Participants were selected as “neither type”	Wingate - PPO	The Wingate test involved a 30 sec maximal all-out sprint against con- stant resistance during which the subjects were given vigorous verbal encouragement. The load was determined on a per subject basis according to body mass, using the optimization tables of Bar-Or (1987) (0.087 kg/body mass). Peak power (Ppeak) was calculated as the highest mechanical power elicited during the test. This index …	Cycling	Early restriction	Lab	NS	7	3	Yes	7	1	1	W/kg	10.5	0.8	10.5	0.9	0	0.726911	-9.52381e-10	6.22773
Souissi et al. 2008a#_1	Effect of Time of Day and Partial Sleep Deprivation on Short-Term, High-Power Output	This study was supported in part by The Ministe`re de la Recherche Scientifique et du De ́veloppement des Comp ́etences, Tunisia. No conflicts of interest.	11	11	0	Physical education students	21.7	178	79	NS	Participants were selected as “neither type”	Force/velocity max power	The F-V test consisted of repetitive short maximal sprints (6 sec) against increasing braking forces that were set before the start of exercise. The participant remained in a sitting position during the F-V test and was vigorously encouraged to reach the maximal pedaling rate as quickly as possible during each sprint. The test began with a braking force of 19.6 N. After 5 min recovery, the brakin…	Cycling	Early restriction	Lab	NS	7	3	No	18	12	12	W/kg	14.2	1	14.1	0.8	0.1	0.784857	-0.704225	4.9995
Souissi et al. 2008a#_3	Effect of Time of Day and Partial Sleep Deprivation on Short-Term, High-Power Output	This study was supported in part by The Ministe`re de la Recherche Scientifique et du De ́veloppement des Comp ́etences, Tunisia. No conflicts of interest.	11	11	0	Physical education students	21.7	178	79	NS	Participants were selected as “neither type”	Wingate - PPO	The Wingate test involved a 30 sec maximal all-out sprint against con- stant resistance during which the subjects were given vigorous verbal encouragement. The load was determined on a per subject basis according to body mass, using the optimization tables of Bar-Or (1987) (0.087 kg/body mass). Peak power (Ppeak) was calculated as the highest mechanical power elicited during the test. This index …	Cycling	Early restriction	Lab	NS	7	3	No	18	12	12	W/kg	10.9	0.9	10.8	1.1	0.1	0.86764	-0.917431	7.18999
Souissi et al. 2008b*_1	Effect of Time of Day and Partial Sleep Deprivation on Short-Term, High-Power Output	This study was supported in part by The Ministe`re de la Recherche Scientifique et du De ́veloppement des Comp ́etences, Tunisia. No conflicts of interest.	11	11	0	Physical education students	21.7	178	79	NS	Participants were selected as “neither type”	Force/velocity test - max power	The F-V test consisted of repetitive short maximal sprints (6 sec) against increasing braking forces that were set before the start of exercise. The participant remained in a sitting position during the F-V test and was vigorously encouraged to reach the maximal pedaling rate as quickly as possible during each sprint. The test began with a braking force of 19.6 N. After 5 min recovery, the brakin…	Cycling	Late restriction	Lab	NS	7	4.5	Yes	7	1	4	W/kg	13.2	0.9	13.2	0.8	0	0.726911	-7.57576e-10	4.95387
Souissi et al. 2008b*_3	Effect of Time of Day and Partial Sleep Deprivation on Short-Term, High-Power Output	This study was supported in part by The Ministe`re de la Recherche Scientifique et du De ́veloppement des Comp ́etences, Tunisia. No conflicts of interest.	11	11	0	Physical education students	21.7	178	79	NS	Participants were selected as “neither type”	Wingate - PPO	The Wingate test involved a 30 sec maximal all-out sprint against con- stant resistance during which the subjects were given vigorous verbal encouragement. The load was determined on a per subject basis according to body mass, using the optimization tables of Bar-Or (1987) (0.087 kg/body mass). Peak power (Ppeak) was calculated as the highest mechanical power elicited during the test. This index …	Cycling	Late restriction	Lab	NS	7	4.5	Yes	7	1	4	W/kg	10.5	0.8	10.4	0.8	0.1	0.678823	-0.952381	5.80249
Souissi et al. 2008b#_1	Effect of Time of Day and Partial Sleep Deprivation on Short-Term, High-Power Output	This study was supported in part by The Ministe`re de la Recherche Scientifique et du De ́veloppement des Comp ́etences, Tunisia. No conflicts of interest.	11	11	0	Physical education students	21.7	178	79	NS	Participants were selected as “neither type”	Force/velocity test - max power	The F-V test consisted of repetitive short maximal sprints (6 sec) against increasing braking forces that were set before the start of exercise. The participant remained in a sitting position during the F-V test and was vigorously encouraged to reach the maximal pedaling rate as quickly as possible during each sprint. The test began with a braking force of 19.6 N. After 5 min recovery, the brakin…	Cycling	Late restriction	Lab	NS	7	4.5	No	18	12	15	W/kg	14.2	1	13.6	0.9	0.6	0.811172	-4.22535	5.1365
Souissi et al. 2008b#_3	Effect of Time of Day and Partial Sleep Deprivation on Short-Term, High-Power Output	This study was supported in part by The Ministe`re de la Recherche Scientifique et du De ́veloppement des Comp ́etences, Tunisia. No conflicts of interest.	11	11	0	Physical education students	21.7	178	79	NS	Participants were selected as “neither type”	Wingate - PPO	The Wingate test involved a 30 sec maximal all-out sprint against con- stant resistance during which the subjects were given vigorous verbal encouragement. The load was determined on a per subject basis according to body mass, using the optimization tables of Bar-Or (1987) (0.087 kg/body mass). Peak power (Ppeak) was calculated as the highest mechanical power elicited during the test. This index …	Cycling	Late restriction	Lab	NS	7	4.5	No	18	12	15	W/kg	10.9	0.9	10.6	0.9	0.3	0.763675	-2.75229	6.28825
Souissi et al. 2013a*_3	Effects of Time-of-Day and Partial Sleep Deprivation on Short-Term Maximal Performances of Judo Competitors	This study was financially supported by the Ministry of Higher Teaching and Scientific Research, Tunis, Tunisia. No conflicts of interest.	12	12	0	Judokas	18.6	178	77.1	NS	Participants were selected as “neither type”	Wingate - PPO	Test consisted of an all-out cycling for 30 seconds against a constant braking resistance dependent on the subjects’ body mass (0.087 kg/ body mass). Participants were instructed to pedal as fast as possible throughout 30 seconds. During the test, they had to remain seated and were strongly encouraged by the same investigator to reach the maximal pedaling rate as quickly as possible. Peak power w…	Cycling	Late restriction	Lab	NS	7.5	3	Yes	9.3	3.5	7.5	W/kg	11.7	1.56	11.5	1.37	0.2	1.25494	-1.7094	9.65349
Souissi et al. 2013a#_3	Effects of Time-of-Day and Partial Sleep Deprivation on Short-Term Maximal Performances of Judo Competitors	This study was financially supported by the Ministry of Higher Teaching and Scientific Research, Tunis, Tunisia. No conflicts of interest.	12	12	0	Judokas	18.6	178	77.1	NS	Participants were selected as “neither type”	Wingate - PPO	Test consisted of an all-out cycling for 30 seconds against a constant braking resistance dependent on the subjects’ body mass (0.087 kg/ body mass). Participants were instructed to pedal as fast as possible throughout 30 seconds. During the test, they had to remain seated and were strongly encouraged by the same investigator to reach the maximal pedaling rate as quickly as possible. Peak power w…	Cycling	Late restriction	Lab	NS	7.5	3	Last meal at 14	16.3	10.5	14.5	W/kg	11.95	1.48	11.6	1.24	0.35	1.17428	-2.92887	8.86404
Souissi et al. 2013b*_3	Effects of Time-of-Day and Partial Sleep Deprivation on Short-Term Maximal Performances of Judo Competitors	This study was financially supported by the Ministry of Higher Teaching and Scientific Research, Tunis, Tunisia. No conflicts of interest.	12	12	0	Judokas	18.6	178	77.1	NS	Participants were selected as “neither type”	Wingate - PPO	Test consisted of an all-out cycling for 30 seconds against a constant braking resistance dependent on the subjects’ body mass (0.087 kg/ body mass). Participants were instructed to pedal as fast as possible throughout 30 seconds. During the test, they had to remain seated and were strongly encouraged by the same investigator to reach the maximal pedaling rate as quickly as possible. Peak power w…	Cycling	Early restriction	Lab	NS	7.5	3	Yes	9.3	3.5	3.5	W/kg	11.7	1.56	11.6	1.44	0.1	1.27742	-0.854701	9.80976
Souissi et al. 2013b#_3	Effects of Time-of-Day and Partial Sleep Deprivation on Short-Term Maximal Performances of Judo Competitors	This study was financially supported by the Ministry of Higher Teaching and Scientific Research, Tunis, Tunisia. No conflicts of interest.	12	12	0	Judokas	18.6	178	77.1	NS	Participants were selected as “neither type”	Wingate - PPO	Test consisted of an all-out cycling for 30 seconds against a constant braking resistance dependent on the subjects’ body mass (0.087 kg/ body mass). Participants were instructed to pedal as fast as possible throughout 30 seconds. During the test, they had to remain seated and were strongly encouraged by the same investigator to reach the maximal pedaling rate as quickly as possible. Peak power w…	Cycling	Early restriction	Lab	NS	7.5	3	Last meal at 14	16.3	10.5	10.5	W/kg	11.95	1.48	11.8	1.53	0.15	1.27784	-1.25523	9.59921
Sweeney et al. 2020_1	Impaired Insulin Profiles Following a Single Night of Sleep Restriction: The Impact of Acute Sprint Interval Exercise	No conflicts of interest. Funding not reported.	19	19	0	Healthy	25	180	81.4	NS	Participants were excluded if extreme morning or evening	Wingate PPO - 1/4 interval	The sprint interval exercise consisted of four all-out 30-s sprints against 7.5% of body mass, interspersed with 4.5 min of recovery (only compared first interval between treatments). During the active recovery period, participants cycled at a self-selected pace against a resistance of 1 kg, which was the lowest permitted by the ergometer. Verbal encouragement was given throughout each sprint by …	Cycling	Early restriction	Home	Actigraphy	8	4	Yes	8	1	1	W	857	189	853	187	4	159.534	-0.466744	16.7081
Taheri et al. 2012_1	The effect of sleep deprivation on choice Reaction time and anaerobic power of college student athletes	This study was supported by a grant from Tehran University. No conflicts of interest.	18	18	0	Physical education students	22	177	71.1	NS	NS	Wingate - PPO	Test consisted of a 30-second supramaximal cycling against a resistance load. Each participant the load was calculated as 0.090 kg x.kg-1 body mass. The participants warmed up by pedaling for 3 min against a 30 watt load. After a 5 min rest period, by the command “start” the participant began pedaling as fast as possible against a predetermined work load until the end of the test period. Strong v…	Cycling	Sleep deprivation	Lab*	NS	NS	0	No	10.3	3	27	W/kg	9.8	1.6	10.1	2.2	0.3	1.70129	3.06122	15.8134
Vardar et al. 2007a_1	Sleep deprivation induced anxiety and anaerobic performance	Not reported.	13	13	0	Physical education students (5.8 h/week)	22	177	71.1	NS	Moderately morning types (n=6) and neither types (n=7)	Wingate - PPO	Test consisted of a 30-second supramaximal cycling against a resistance load. Each participant the load was calculated as 0.090 kg x.kg-1 body mass. The participants warmed up by pedal- ling for 3 min against a 30 watt load. After 5 min rest period, by the command “start” the participant began pedalling as fast as possible against a predetermined work load until the end of the test period. Strong…	Cycling	Sleep deprivation	Lab*	NS	8	0	No	15	8	30	W/kg	10.5	1.4	10.4	1.6	0.1	1.28561	-0.952381	11.0213
Vardar et al. 2007b_1	Sleep deprivation induced anxiety and anaerobic performance	Not reported.	13	13	0	Physical education students (5.8 h/week)	22	177	71.1	NS	Moderately morning types (n=6) and neither types (n=7)	Wingate - PPO	Test consisted of a 30-second supramaximal cycling against a resistance load. Each participant the load was calculated as 0.090 kg x.kg-1 body mass. The participants warmed up by pedal- ling for 3 min against a 30 watt load. After 5 min rest period, by the command “start” the participant began pedalling as fast as possible against a predetermined work load until the end of the test period. Strong…	Cycling	Early restriction	Lab*	NS	8	4.5	No	15	8	8	W/kg	10.5	1.4	10.9	1.4	0.4	1.18794	3.80952	10.1544
Individual participant pools from a single study are denoted by the addition of a caret followed roman numeral (i.e., ^i, ^ii, ^iii etc.) to the to the citation; different sleep loss methods (i.e., deprivation and late-restriction or early-restriction) from a single research study are denoted by the addition of a lower-case letter (i.e., a, b) to the citation; * or # indicates task performed in t…
Definitions/abbreviations
lab	both intervention and control slept in lab
lab*	intervention slept in lab, control at home
lab**	intervention slept in lab, control not described
cm	centimetre
M	metre
s	second
W	watt
W/kg	watt/kilogram

## Sheet: Speed-power endurance
Author/s	Title	Sources of funding/conflict of interest	N	N - male	N - female	Subject description	Age (y)	Height (cm)	Body mass (kg)	VO2peak (ml/kg/bm)	Chronotype	Exercise task	Exercise task description	Mode of exercise	Sleepprotocol	Sleep location	Quantification of sleep - method	Sleep time total - control (h)	Sleep time total - intervention (h)	Fasted	Tme of exercise task	Time awake before exercise - control (h)	Time awake before exercise - intervention (h)	Unit	Control mean	Control SD	Intervention mean	Intervention SD	Mean difference	SD difference	%MD change	SD% change
Abedelmalek et al. 2014	Effect of partial sleep deprivation and racial variation on short-term maximal performance	Financially supported by the Ministry of Higher Teaching and Scientific Research, Tunisia. Conflicts of interest not reported.	12	12	0	Football players - South African	21.2	174	73.5	NS	Intermediate	Wingate - MPO	Test involved a 30-s maximal sprint against a constant resistance related to body mass using Bar-Or’s (1987) optimization tables (0.087 kg kg−1 body mass). Mean power (MP) was calculated as the average power sustained throughout the 30-s.	Cycling	Late restriction	Lab	Actigraphy	8	3.85	No	18	11	15	W/kg	9.033	0.4508	8.21	0.613	0.823	0.47463	-9.11104	4.78198
Abedelmalek et al. 2013*_2	Effect of time of day and partial sleep deprivation on plasma concentrations of IL-6 during a short-term maximal performance	Financially supported by the Ministry of Higher Teaching and Scientific Research, Tunisia. Conflicts of interest not reported.	12	12	0	Football players	21.2	174	73.5	NS	Intermediate	Wingate - MPO	Test involved a 30-s maximal sprint against constant resistance determined according to the body mass using Bar-Or’s (1987) optimization tables (0.087 kg kg-1 body mass). Body mass was measured to the nearest 0.1 kg using a digital scale (Tanita, Tokyo, Japan) at the beginning of each test session to determine the resistance. Mean power (MP) was calculated as the average power sustained throughou…	Cycling	Late restriction	Lab	Actigraphy	7.66	3.33	Yes	8	1	5	W/kg	7.9	0.6	7.8	0.6	0.1	0.509117	-1.26582	5.78413
Abedelmalek et al. 2013#_2	Effect of time of day and partial sleep deprivation on plasma concentrations of IL-6 during a short-term maximal performance	Financially supported by the Ministry of Higher Teaching and Scientific Research, Tunisia. Conflicts of interest not reported.	12	12	0	Football players	21.2	174	73.5	NS	Intermediate	Wingate - MPO	Test involved a 30-s maximal sprint against constant resistance determined according to the body mass using Bar-Or’s (1987) optimization tables (0.087 kg kg-1 body mass). Body mass was measured to the nearest 0.1 kg using a digital scale (Tanita, Tokyo, Japan) at the beginning of each test session to determine the resistance. Mean power (MP) was calculated as the average power sustained throughou…	Cycling	Late restriction	Lab	Actigraphy	7.66	3.33	NS	18	11	15	W/kg	8.4	0.7	7.4	0.2	1	0.592284	-11.9048	6.85119
HajSalem et al. 2013_2	Effects of partial sleep deprivation at the end of the night on anaerobic performances in judokas	This study was financially supported by the Ministry of Higher Teaching and Scientific Research, Tunisia. No conflicts of interest.	21	21	0	Judokas	19.1	177	77.3	NS	NS	Wingate - MPO	This test consisted of an all-out cycling for 30 s against a constant braking resistance dependent on the subjects’ body mass (0.087 kg kg!1 body mass). The PP was calculated as the highest value achieved during the 30 s and the MP corresponded to the average mechanical power obtained across the 30 s of the test	Cycling	Late restriction	Lab	NS	7.5	4.5	NS	NS	NS	NS	W/kg	8.48	0.56	8.31	0.48	0.17	0.447142	-2.00472	4.75082
Hill et al. 1994^i	Aerobic and anaerobic contributions to exhaustive high-intensity exercise after sleep deprivation	Not reported.	7	7	0	College students	22	178	78	NS	NS	TTE at 6 W/kg	Subjects were instructed to watch a digital readout of cadence and to attempt to maintain about 100 rev/min for as long as possible, and to continue until they were unable to sustain 50 rev/min. In each case, there was a precipitous drop in cadence at the end of the tests. The work rates were 5.0 W/kg for the females and 6.0 W/kg for the males. The subjects were given no information about the dur…	Cycling	Sleep deprivation	Lab*	NS	NS	0	NS	NS	NS	27.5	s	70.7	75.4	67.1	64.8	3.6	60.2513	-5.09194	76.7735
Hill et al. 1994^ii	Aerobic and anaerobic contributions to exhaustive high-intensity exercise after sleep deprivation	Not reported.	7	0	7	College students	21	164	62	NS	NS	TTE at 6 W/kg	Subjects were instructed to watch a digital readout of cadence and to attempt to maintain about 100 rev/min for as long as possible, and to continue until they were unable to sustain 50 rev/min. In each case, there was a precipitous drop in cadence at the end of the tests. The work rates were 5.0 W/kg for the females and 6.0 W/kg for the males. The subjects were given no information about the dur…	Cycling	Sleep deprivation	Lab*	NS	NS	0	NS	NS	NS	27.5	s	45.9	28.6	45	32.8	0.9	26.326	-1.96078	51.6357
Khemila et al. 2021*_2	Listening to motivational music during warming-up attenuates the negative effects of partial sleep deprivation on cognitive and short-term maximal performance: Effect of time of day	No conflicts of interest. Funding not reported.	12	12	0	Physical education students	20.3	180	71.3	NS	Participants were selected as “neither type” based on the timing of sleep and daily activities.	Wingate - MPO	The Wingate test contained a 30s maximal sprint against constant resistance determined according to the body mass using optimization tables (0.087 kg−1 of body mass) (Bar-Or 1987). While taking the test, participants were verbally encouraged. Seat height adjustments were made to satisfy the participant’s comfort. The same height was maintained throughout the trials. Toe clips served to prevent th…	Cycling	Late restriction	Lab	NS	7.5	4.5	Yes	7.3	1.5	4.5	W/kg	7.87	0.77	7.72	0.69	0.15	0.623647	-1.90597	7.12644
Khemila et al. 2021#_2	Listening to motivational music during warming-up attenuates the negative effects of partial sleep deprivation on cognitive and short-term maximal performance: Effect of time of day	No conflicts of interest. Funding not reported.	12	12	0	Physical education students	20.3	180	71.3	NS	Participants were selected as “neither type” based on the timing of sleep and daily activities.	Wingate - MPO	The Wingate test contained a 30s maximal sprint against constant resistance determined according to the body mass using optimization tables (0.087 kg−1 of body mass) (Bar-Or 1987). While taking the test, participants were verbally encouraged. Seat height adjustments were made to satisfy the participant’s comfort. The same height was maintained throughout the trials. Toe clips served to prevent th…	Cycling	Late restriction	Lab	NS	7.5	4.5	No	17.3	9.5	12.5	W/kg	8.78	0.62	7.86	1.34	0.92	1.05668	-10.4784	11.391
Moore et al. 2018_4	Effects of acute sleep deprivation and caffeine supplementation on anaerobic performance	Not reported.	11	11	0	Club level games players	25	178	80.2	NS	NS	5 M shuttle run test	This test is a measure of speed and agility. Participants ran back-and-forth over 5 m, for a total of 50 m.	Running	Sleep deprivation	Lab	NS	7.3	0	NS	10.3	NS	24	s	15.4	0.62	15.35	0.61	0.05	0.521923	0.324675	3.04196
Mougin et al. 1996_2	Effects of a selective sleep deprivation on subsequent anaerobic performance	Not reported.	8	8	0	Highly trained	19.2	175.75	69.3	69.3	NS	Wingate - MPO	Test consisted of 30 s of supramaximal cycling against a resistance determined relative to the subject's data recorded during the force-velocity test. The constant braking force corresponded to 1/2 F0. The subjects were requested to pedal as fast as possible from the start signal and to maintain maximal pedalling speed throughout the 30-s period.	Cycling	Early restriction	Lab	NS	8.5	4	NS	10.3	3.5	3.5	W/kg	7.98	3.37	8.25	1.47	0.27	2.67896	3.38346	31.9076
Ozturk et al. 2007_2	Effects of sleep deprivation on anaerobic exercise-induced changes in auditory brainstem evoked potentials	Not reported.	7	7	0	Healthy normal students (5 h training/wk)	22.1	177	70.1	NS	NS	Wingate - MPO	The Wingate test consisted of a 30-s supramaximal cycling against a resistance load. The test was performed on a Monark cycle ergometer (Model 894-E). The load was determined for each subject according to body mass (0.075 kg · kg body mass). Seat height was adjusted to each subject’s satisfaction and toe-clips were used to prevent the subjectÕs feet from slipping off the pedals. Seat height was …	Cycling	Sleep deprivation	Lab*	NS	8	0	NS	15	8	32	W/kg	8.06	0.69	8.08	0.52	0.02	0.535944	0.248139	6.04008
Skein et al. 2013_2	The Effect of Overnight Sleep Deprivation After Competitive Rugby League Matches on Postmatch Physiological and Perceptual Recovery	Not reported.	11	11	0	Rugby league players	20.4	178.9	83	NS	NS	CMJ - mean	Participants completed a repeated countermovement jump (CMJ) protocol. Participants completed 10 maximal CMJ repetitions. Peak distance was measured using a linear position transducer (G1706374B; Fitness Technology, Adelaide, Australia) attached to a dowel rod positioned across the shoulders and interfaced with specialised software (Ballistic Measurement System Software, Fitness Technology, Adela…	Body weight	Sleep deprivation	Lab	NS	8	0	No	8	0.5	24	M	0.34	0.05	0.33	0.03	0.01	0.0384708	-2.94118	10.4815
Souissi et al. 2014_3	The effects of caffeine ingestion on the reaction time and short-term maximal performance after 36 h of sleep deprivation	This study was supported by the Ministry of Higher Teaching and Scientific Research, Tunisia. Conflicts of interest not reported.	13	13	0	Healthy male physical education students	21.1	177	77.1	NS	Participants were selected as “neither type”	Wingate - MPO	The protocol consisted of a 30 s maximal sprint against a constant resistance related to body mass (0.087 kg·kg− 1 body mass). The test began from a rolling start, at 60 rpm against minimal resistance. When a constant pedal rate of 60 rpm was achieved, a countdown of “3–2–1–go!” was given, and the test resistance was applied. Subjects were verbally encouraged throughout the test to avoid pacing a…	Cycling	Sleep deprivation	Lab	NS	8.5	0	No	18	11	36	W/kg	8.9	0.7	7.4	0.9	1.5	0.702567	-16.8539	7.15405
Souissi et al. 2015_3	Morning caffeine ingestion increases cognitive function and short-term maximal performance in footballer players after partial sleep deprivation	This study was financially supported by the ministry of higher teaching and scientific research, Tunisia. No conflicts of interest.	14	14	0	Football players	23.6	174.4	59.6	NS	Participants were selected as “neither type”	Wingate - MPO	Test involved a 30-s maximal sprint on a cycle ergometer (Monark 894E, Stockholm, Sweden) against constant resistance determined according to the body mass using Bar-Or’s optimization tables (0.087 kg kg−1 body mass). Mean power (MP) was calucalted as the average power sustained throughout the 30 s.	Cycling	Late restriction	Lab	Actimetry	8.5	4.5	Yes	8.15	1.25	5.25	W/kg	7.68	0.74	7.596	0.74	0.084	0.627911	-1.09375	7.33811
Souissi et al. 2018_2	Caffeine reversal of sleep deprivation effects on alertness, mood and repeated sprint performances in physical education students	No conflicts of interest. Funding not reported.	13	13	0	Healthy physical education students	20.7	176	74.4	NS	Participants were selected as “neither type”	5 M multiple shuttle test - peak distance	The test consists of six 30 s repeat sprint bouts, interspersed by 35 s rest periods. Six beacons were placed 5 m apart in a straight line to cover a total distance of 25 m. The participants were instructed to perform maximally throughout the test. They began the test in line with the rest beacon (A); then, upon an auditory signal, they sprinted 5 m to a second beacon (B), touched the ground adja…	Running	Late restriction	Lab	Actimetry	8.5	4.5	No	18	11	15	M	132.8	1.16	116.8	1.7	16	1.30822	-12.0482	0.902157
Souissi et al. 2019*_3	The effects of caffeine on the diurnal variation of the reaction time and short-term maximal performance after one night of sleep deprivation	No funding or conflicts of interest.	13	13	0	Healthy physical education students	21.1	177	77.1	NS	Participants were selected as “neither type”	Wingate - MPO	Test consisted of a 30 s maximal sprint against a constant resistance related to body mass (0.087 kg·kg−1 mass). test began from a rolling start, at 60 rpm against minimal resistance. When a constant pedal rate of 60 rpm was achieved, a countdown of “3–2–1–go!” was given, and the test resistance was applied. Participants were verbally encouraged throughout the test to avoid pacing and to sustain …	Cycling	Sleep deprivation	Lab	Actigraphy	8.5	0	No	8	1	25.5	W/kg	7.7	0.77	8.05	0.91	0.35	0.72395	-4.54545	8.47651
Souissi et al. 2019#_3	The effects of caffeine on the diurnal variation of the reaction time and short-term maximal performance after one night of sleep deprivation	No funding or conflicts of interest.	13	13	0	Healthy physical education students	21.1	177	77.1	NS	Participants were selected as “neither type”	Wingate - MPO	Test consisted of a 30 s maximal sprint against a constant resistance related to body mass (0.087 kg·kg−1 mass). test began from a rolling start, at 60 rpm against minimal resistance. When a constant pedal rate of 60 rpm was achieved, a countdown of “3–2–1–go!” was given, and the test resistance was applied. Participants were verbally encouraged throughout the test to avoid pacing and to sustain …	Cycling	Sleep deprivation	Lab	Actigraphy	8.5	0	No	18	11	35.5	W/kg	8.6	0.9	7.29	0.92	1.31	0.772373	-15.2326	8.06142
Souissi et al. 2020_1	Effects of a 30-min nap opportunity on cognitive and short-duration high-intensity performances and mood states after a partial sleep deprivation night	No funding or conflicts of interest.	14	14	0	Healthy and physically active (>3 h/wk) students	20.5	180	73.8	NS	NS	5 M shuttle run test - peak distance	TThe 5mSRT was performed in a gymnasium. Six beacons were placed 5 m apart in a straight line to cover a total distance of 25 m. As described by Boukhris et al. (2018), the participants were instructed to perform six repetitions of maximal sprints during 30-s with a recovery period of 35-s in-between. They began the test in line with the first beacon, they sprinted 5 m to a second beacon and retu…	Running	Late restriction	Lab	Actigraphy	8	5	No	18	12	15	M	139	1.47	136	1.66	3	1.33905	-2.15827	0.866725
Souissi et al. 2003*_4	Effects of one night's sleep deprivation on anaerobic performance the following day	Research supported by a grant from the Lower Normandy Regional Council. Conflicts of interest not reported.	13	13	0	Health physical education students	22.4	180	67.7	NS	Intermediate type (score between 42 and 58)	Wingate - MPO	Test involved a 30-s maximal sprint against constant resistance. For each subject the load was determined according to body mass using the optimization tables of Bar-Or (1987) (0.087 kg/ body mass). Pmean is the average power sustained over the entire 30-s period.	Cycling	Sleep deprivation	Lab*	Actigraphy	6	0	Yes	6	1	24	W/kg	7.9	0.7	7.9	0.8	0	0.642806	-1.26582e-09	7.32429
Souissi et al. 2003#_4	Effects of one night's sleep deprivation on anaerobic performance the following day	Research supported by a grant from the Lower Normandy Regional Council. Conflicts of interest not reported.	13	13	0	Health physical education students	22.4	180	67.7	NS	Intermediate type (score between 42 and 58)	Wingate - MPO	Test involved a 30-s maximal sprint against constant resistance. For each subject the load was determined according to body mass using the optimization tables of Bar-Or (1987) (0.087 kgÆkg)1 body mass). Pmean is the average power sustained over the entire 30-s period.	Cycling	Sleep deprivation	Lab*	Actigraphy	6	0	No	18	13	36	W/kg	8.6	0.7	8.3	0.8	0.3	0.642806	-3.48837	6.72813
Souissi et al. 2008a*_4	Effect of Time of Day and Partial Sleep Deprivation on Short-Term, High-Power Output	This study was supported in part by The Ministe`re de la Recherche Scientifique et du De ́veloppement des Comp ́etences, Tunisia. No conflicts of interest.	11	11	0	Physical education students	21.7	178	79	NS	Participants were selected as “neither type”	Wingate - MPO	The Wingate test involved a 30 sec maximal all-out sprint against con- stant resistance during which the subjects were given vigorous verbal encouragement. The load was determined on a per subject basis according to body mass, using the optimization tables of Bar-Or (1987) (0.087 kg . kg21 body mass). Mean power (Pmean) was calculated as the average power during the test duration.	Cycling	Early restriction	Lab	NS	7	3	Yes	7	1	1	W/kg	7.6	0.5	7.7	0.5	0.1	0.424264	1.31579	5.01038
Souissi et al. 2008a#_4	Effect of Time of Day and Partial Sleep Deprivation on Short-Term, High-Power Output	This study was supported in part by The Ministe`re de la Recherche Scientifique et du De ́veloppement des Comp ́etences, Tunisia. No conflicts of interest.	11	11	0	Physical education students	21.7	178	79	NS	Participants were selected as “neither type”	Wingate - MPO	The Wingate test involved a 30 sec maximal all-out sprint against con- stant resistance during which the subjects were given vigorous verbal encouragement. The load was determined on a per subject basis according to body mass, using the optimization tables of Bar-Or (1987) (0.087 kg/body mass). Mean power (Pmean) was calculated as the average power during the test duration.	Cycling	Early restriction	Lab	NS	7	3	No	18	12	12	W/kg	8	0.5	7.9	0.6	0.1	0.475395	-1.25	5.3619
Souissi et al. 2008b*_4	Effect of Time of Day and Partial Sleep Deprivation on Short-Term, High-Power Output	This study was supported in part by The Ministe`re de la Recherche Scientifique et du De ́veloppement des Comp ́etences, Tunisia. No conflicts of interest.	11	11	0	Physical education students	21.7	178	79	NS	Participants were selected as “neither type”	Wingate - MPO	The Wingate test involved a 30 sec maximal all-out sprint against con- stant resistance during which the subjects were given vigorous verbal encouragement. The load was determined on a per subject basis according to body mass, using the optimization tables of Bar-Or (1987) (0.087 kg/body mass). Mean power (Pmean) was calculated as the average power during the test duration.	Cycling	Late restriction	Lab	NS	7	4.5	Yes	7	1	4	W/kg	7.6	0.5	7.6	0.5	0	0.424264	-1.31579e-09	5.01038
Souissi et al. 2008b#_4	Effect of Time of Day and Partial Sleep Deprivation on Short-Term, High-Power Output	This study was supported in part by The Ministe`re de la Recherche Scientifique et du De ́veloppement des Comp ́etences, Tunisia. No conflicts of interest.	11	11	0	Physical education students	21.7	178	79	NS	Participants were selected as “neither type”	Wingate - MPO	The Wingate test involved a 30 sec maximal all-out sprint against con- stant resistance during which the subjects were given vigorous verbal encouragement. The load was determined on a per subject basis according to body mass, using the optimization tables of Bar-Or (1987) (0.087 kg/body mass). Mean power (Pmean) was calculated as the average power during the test duration.	Cycling	Late restriction	Lab	NS	7	4.5	No	18	12	15	W/kg	8	0.5	7.8	0.5	0.2	0.424264	-2.5	4.75986
Souissi et al. 2013a*_4	Effects of Time-of-Day and Partial Sleep Deprivation on Short-Term Maximal Performances of Judo Competitors	This study was financially supported by the Ministry of Higher Teaching and Scientific Research, Tunis, Tunisia. No conflicts of interest.	12	12	0	Judokas	18.6	178	77.1	NS	Participants were selected as “neither type”	Wingate - MPO	Test consisted of an all-out cycling for 30 seconds against a constant braking resistance dependent on the subjects’ body mass (0.087 kg/ body mass). Participants were instructed to pedal as fast as possible throughout 30 seconds. During the test, they had to remain seated and were strongly encouraged by the same investigator to reach the maximal pedaling rate as quickly as possible. Mean power w…	Cycling	Late restriction	Lab	NS	7.5	3	Yes	9.3	3.5	7.5	W/kg	8.16	0.7	8.11	0.56	0.05	0.5494	-0.612745	6.09008
Souissi et al. 2013a#_4	Effects of Time-of-Day and Partial Sleep Deprivation on Short-Term Maximal Performances of Judo Competitors	This study was financially supported by the Ministry of Higher Teaching and Scientific Research, Tunis, Tunisia. No conflicts of interest.	12	12	0	Judokas	18.6	178	77.1	NS	Participants were selected as “neither type”	Wingate - MPO	Test consisted of an all-out cycling for 30 seconds against a constant braking resistance dependent on the subjects’ body mass (0.087 kg/ body mass). Participants were instructed to pedal as fast as possible throughout 30 seconds. During the test, they had to remain seated and were strongly encouraged by the same investigator to reach the maximal pedaling rate as quickly as possible. Mean power w…	Cycling	Late restriction	Lab	NS	7.5	3	Last meal at 15	16.3	10.5	14.5	W/kg	8.37	0.68	8.13	0.86	0.24	0.673391	-2.86738	7.28288
Souissi et al. 2013b*_4	Effects of Time-of-Day and Partial Sleep Deprivation on Short-Term Maximal Performances of Judo Competitors	This study was financially supported by the Ministry of Higher Teaching and Scientific Research, Tunis, Tunisia. No conflicts of interest.	12	12	0	Judokas	18.6	178	77.1	NS	Participants were selected as “neither type”	Wingate - MPO	Test consisted of an all-out cycling for 30 seconds against a constant braking resistance dependent on the subjects’ body mass (0.087 kg/ body mass). Participants were instructed to pedal as fast as possible throughout 30 seconds. During the test, they had to remain seated and were strongly encouraged by the same investigator to reach the maximal pedaling rate as quickly as possible. Mean power w…	Cycling	Early restriction	Lab	NS	7.5	3	Yes	9.3	3.5	3.5	W/kg	8.16	0.7	8.13	0.74	0.03	0.612013	-0.367647	6.73507
Souissi et al. 2013b#_4	Effects of Time-of-Day and Partial Sleep Deprivation on Short-Term Maximal Performances of Judo Competitors	This study was financially supported by the Ministry of Higher Teaching and Scientific Research, Tunis, Tunisia. No conflicts of interest.	12	12	0	Judokas	18.6	178	77.1	NS	Participants were selected as “neither type”	Wingate - MPO	Test consisted of an all-out cycling for 30 seconds against a constant braking resistance dependent on the subjects’ body mass (0.087 kg/ body mass). Participants were instructed to pedal as fast as possible throughout 30 seconds. During the test, they had to remain seated and were strongly encouraged by the same investigator to reach the maximal pedaling rate as quickly as possible. Mean power w…	Cycling	Early restriction	Lab	NS	7.5	3	Last meal at 15	16.3	10.5	10.5	W/kg	8.37	0.68	8.23	0.77	0.14	0.620558	-1.67264	6.6712
Sweeney et al. 2020_2	Impaired Insulin Profiles Following a Single Night of Sleep Restriction: The Impact of Acute Sprint Interval Exercise	No conflicts of interest. Funding not reported.	19	19	0	Healthy	25	180	81.4	NS	Participants were excluded if extreme morning or evening	Wingate MPO - 1/4 interval	The sprint interval exercise consisted of four all-out 30-s sprints against 7.5% of body mass, interspersed with 4.5 min of recovery (only compared first interval between treatments). During the active recovery period, participants cycled at a self-selected pace against a resistance of 1 kg, which was the lowest permitted by the ergometer. Verbal encouragement was given throughout each sprint by …	Cycling	Early restriction	Home	Actigraphy	8	4	Yes	8	1	1	W	611.867	96.7667	611.833	115.7	0.0333333	91.758	-0.00544781	13.5287
Taheri et al. 2012_2	The effect of sleep deprivation on choice Reaction time and anaerobic power of college student athletes	This study was supported by a grant from Tehran University. No conflicts of interest.	18	18	0	Physical education students	22	177	71.1	NS	NS	Wingate - MPO	Test consisted of a 30-second supramaximal cycling against a resistance load. Each participant the load was calculated as 0.090 kg x.kg-1 body mass. The participants warmed up by pedaling for 3 min against a 30 watt load. After a 5 min rest period, by the command “start” the participant began pedaling as fast as possible against a predetermined work load until the end of the test period. Strong v…	Cycling	Sleep deprivation	Lab*	NS	NS	0	No	10.3	3	27	W/kg	7.9	1.3	8.3	1.6	0.4	1.26	5.06329	14.4126
Vardar et al. 2007a_2	Sleep deprivation induced anxiety and anaerobic performance	Not reported.	13	13	0	Physical education students (5.8 h/week)	22	177	71.1	NS	Moderately morning types (n=6) and neither types (n=7)	Wingate - MPO	Test consisted of a 30-second supramaximal cycling against a resistance load. Each participant the load was calculated as 0.090 kg x.kg-1 body mass. The participants warmed up by pedal- ling for 3 min against a 30 watt load. After 5 min rest period, by the command “start” the participant began pedalling as fast as possible against a predetermined work load until the end of the test period. Strong…	Cycling	Sleep deprivation	Lab*	NS	8	0	No	15	8	30	W/kg	7.9	0.9	7.9	1	0	0.811172	-1.26582e-09	9.2327
Vardar et al. 2007b_2	Sleep deprivation induced anxiety and anaerobic performance	Not reported.	13	13	0	Physical education students (5.8 h/week)	22	177	71.1	NS	Moderately morning types (n=6) and neither types (n=7)	Wingate - MPO	Test consisted of a 30-second supramaximal cycling against a resistance load. Each participant the load was calculated as 0.090 kg x.kg-1 body mass. The participants warmed up by pedal- ling for 3 min against a 30 watt load. After 5 min rest period, by the command “start” the participant began pedalling as fast as possible against a predetermined work load until the end of the test period. Strong…	Cycling	Early restriction	Lab*	NS	8	4.5	No	15	8	8	W/kg	7.9	0.9	8.3	0.9	0.4	0.763675	5.06329	8.6762
Individual participant pools from a single study are denoted by the addition of a caret followed roman numeral (i.e., ^i, ^ii, ^iii etc.) to the to the citation; different sleep loss methods (i.e., deprivation and late-restriction or early-restriction) from a single research study are denoted by the addition of a lower-case letter (i.e., a, b) to the citation; * or # indicates task performed in t…
Definitions/abbreviations
lab	both intervention and control slept in lab
lab*	intervention slept in lab, control at home
lab**	intervention slept in lab, control not described
M	metre
s	second
W	watt
W/kg	watt/kilogram

## Sheet: HIIE
Author/s	Title	Sources of funding/conflict of interest	N	N - male	N - female	Subject description	Age (y)	Height (cm)	Body mass (kg)	VO2peak (ml/kg/bm)	Chronotype	Exercise task	Exercise task description	Mode of exercise	Sleepprotocol	Sleep location	Quantification of sleep - method	Sleep time total - control (h)	Sleep time total - intervention (h)	Fasted	Tme of exercise task	Time awake before exercise - control (h)	Time awake before exercise - intervention (h)	Unit	Control mean	Control SD	Intervention mean	Intervention SD	Mean difference	SD difference	%MD change	SD% change
Ajjimaporn et al. 2020_2	Effects of a 20-min Nap after Sleep Deprivation on Brain Activity and Soccer Performance	No funding or conflicts of interest.	11	11	0	Amateur soccer players	20	177	67.4	52.9	NS	RAST - MPO	The RAST measured the participants’ anaerobic performance ability, including minimum, maximum and average power, and fatigue index. The participants ran 35-m intervals, six times, with 10 s of rest between each interval. Power = Weight × Distance² ÷ Time³. Pmean = sum of all six powers ÷ 6.	Running	Late restriction	Lab	Actigraphy	7.13	2.31	No	16	8.5	14	W	541	26.3	457	23.5	84	21.2799	-15.5268	3.53775
Arazi et al. 2019_3	Effects of Overnight Sleep Deprivation on Appetite and Physical Performance in Elite Female Soccer Players	No funding or conflicts of interest.	12	0	12	Elite female soccer players	28.5	160	55.12	NS	NS	RAST - MPO	The RAST measured the participants’ anaerobic performance ability, including minimum, maximum and average power, and fatigue index. The participants ran 35-m intervals, six times, with 10 s of rest between each interval. Power = Weight × Distance² ÷ Time³. Pmean = sum of all six powers ÷ 6.	Running	Sleep deprivation	NS	NS	8.5	0	No	10	2.5	26.5	W	313.082	14.3312	373.162	15.9848	60.0808	12.9489	19.1901	3.71942
Baati et al. 2015_2	Effect of total sleep deprivation on egocentric distance estimation following a fatiguing task	Not reported.	10	10	0	Footbal players	22.8	179	72.8	NS	NS	10 x 6 cycling sprints (24 s recovery) - MPO	Prior to each test, participants performed a pretest warm-up consisting of 5 min cycling at 60 W. The repeated cycling test consisted of 10 x 6 s maximal cycling against a constant resistance of 50 g kg1 of body mass with a 24 s recovery period after each repetition. Power was calculated for the 10 repetitions as [(rpm x load)/body mass].	Cycling	Sleep deprivation	Lab	Actigraphy	7	0	No	17	NS	33	W/kg	7.2	0.6	6.8	0.4	0.4	0.5905	-5.55556	8.20139
Baati et al. 2020a_2	Effect of Angle of View and Partial Sleep Deprivation on Distance Perception	Not reported.	10	10	0	Male soccer players	22.8	180	72	NS	Moderate morning type	10 x 6 cycling sprints (24 s recovery) - MPO	Prior to each test, participants performed a pretest warm-up consisting of 5 min cycling at 60 W. The repeated cycling test consisted of 10 x 6 s maximal cycling against a constant resistance of 50 g kg1 of body mass with a 24 s recovery period after each repetition. Power was calculated for the 10 repetitions as [(rpm x load)/body mass].	Cycling	Early restriction	NS	Actigraphy	7	4	No	17	10	10	W/kg	7.16	0.63	7.35	0.59	0.19	0.518868	2.65363	6.50883
Baati et al. 2020b_2	Effect of Angle of View and Partial Sleep Deprivation on Distance Perception	Not reported.	10	10	0	Male soccer players	22.8	180	72	NS	Moderate morning type	10 x 6 cycling sprints (24 s recovery) - MPO	Prior to each test, participants performed a pretest warm-up consisting of 5 min cycling at 60 W. The repeated cycling test consisted of 10 x 6 s maximal cycling against a constant resistance of 50 g kg1 of body mass with a 24 s recovery period after each repetition. Power was calculated for the 10 repetitions as [(rpm x load)/body mass].	Cycling	Late restriction	NS	Actigraphy	7	4	No	17	10	14	W/kg	7.16	0.63	7.31	0.68	0.15	0.557627	2.09497	6.9968
Daaloul et al. 2019_3	Effects of Napping on Alertness, Cognitive, and Physical Outcomes of Karate Athletes	This research was financially supported by the laboratory UMR 1075 INSERM/Unicaen, COMETE. No conflicts of interest.	13	13	0	International-level karate athletes	23	175	68	NS	Only neither type included	TTE - karate task	The test protocol consisted of sequential sets composed of two attacks toward a body opponent bag. The first attack included a two-punch combination, lead straight punch followed by a rear straight punch (i.e., kisamigyakuzuki), and the second attack used a rear roundhouse kick (i.e., mawashigeri-chudan). The test was packed with two auditory signals; the first was in the beginning of the bout of…	Karate	Late restriction	Lab*	Actigraphy	7.866	3.73	No	15.3	8	12	s	836	52.9	739	76.2	97	58.6958	-11.6029	6.42029
Mejri et al. 2014a	Effect of two types of partial sleep deprivation on Taekwondo players’ performance during intermittent exercise	This study was supported, in part, by The Research Laboratory “Sports Performance Optimization” National Center of Medicine and Science in Sports (CNMSS). No conflicts of interest.	10	10	0	Taekwondo players - national black belt	17.6	175.8	61.2	NS	n=7 intermeidate and n=3 moderate morning type	Yo-Yo intermittent recovery test level 1	The test consisted of 20m shuttle runs performed at increasing velocities with 10 seconds of active recovery between runs until exhaustion. Audio cues of the YYIRTL1 were recorded on a CD. End of the test was considered when the participant twice failed to reach the front line in time (objective evaluation) or he felt unable to complete another shuttle at the dictated speed (subjective evaluation…	Running	Early restriction	Lab	NS	7.5	3	Yes	7	1	1	M	1238	282	1237	292	1	243.696	-0.0807754	17.6711
Mejri et al. 2014b	Effect of two types of partial sleep deprivation on Taekwondo players’ performance during intermittent exercise	This study was supported, in part, by The Research Laboratory “Sports Performance Optimization” National Center of Medicine and Science in Sports (CNMSS). No conflicts of interest.	10	10	0	Taekwondo players - national black belt	17.6	175.8	61.2	NS	n=7 intermeidate and n=3 moderate morning type	Yo-Yo intermittent recovery test level 1	The test consisted of 20m shuttle runs performed at increasing velocities with 10 seconds of active recovery between runs until exhaustion. Audio cues of the YYIRTL1 were recorded on a CD. End of the test was considered when the participant twice failed to reach the front line in time (objective evaluation) or he felt unable to complete another shuttle at the dictated speed (subjective evaluation…	Running	Late restriction	Lab	NS	7.5	3	Yes	7	1	4	M	1238	282	1078	307	160	250.915	-12.9241	18.2127
Mejri et al. 2016a	Does one night of partial sleep deprivation affect the evening performance during intermittent exercise in Taekwondo players?	This study was supported, in part, by The Research Laboratory “Sports Performance Optimization” National Center of Medicine and Science in Sports (CNMSS). No conflicts of interest.	10	10	0	Taekwondo players - national black belt	17.6	175.8	61.2	NS	n=7 intermeidate and n=3 moderate morning type	Yo-Yo intermittent recovery test level 1	The test consisted of 20-m shuttle runs performed at increasing speeds with 10 sec of active recovery in a distance of 5 m between runs until exhaustion. The end of the test was considered when the participant twice failed to reach the front line in time (objective evaluation) or he felt unable to complete another shuttle at the dictated speed (subjective evaluation). The total distance (TDYYIRT)…	Running	Early restriction	Lab	NS	7	3	No	17	11	11	M	1459.61	389.163	1331.53	310.345	128.078	305.238	-8.77483	18.9199
Mejri et al. 2016b	Does one night of partial sleep deprivation affect the evening performance during intermittent exercise in Taekwondo players?	This study was supported, in part, by The Research Laboratory “Sports Performance Optimization” National Center of Medicine and Science in Sports (CNMSS). No conflicts of interest.	10	10	0	Taekwondo players - national black belt	17.6	175.8	61.2	NS	n=7 intermeidate and n=3 moderate morning type	Yo-Yo intermittent recovery test level 1	The test consisted of 20-m shuttle runs performed at increasing speeds with 10 sec of active recovery in a distance of 5 m between runs until exhaustion. The end of the test was considered when the participant twice failed to reach the front line in time (objective evaluation) or he felt unable to complete another shuttle at the dictated speed (subjective evaluation). The total distance (TDYYIRT)…	Running	Late restriction	Lab	NS	7	4	No	17	11	14	M	1459.61	389.163	1045.81	422.645	413.792	345.753	-28.3496	21.2848
Moore et al. 2018_1	Effects of acute sleep deprivation and caffeine supplementation on anaerobic performance	Not reported.	11	11	0	Club level games players	25	178	80.2	NS	NS	Illinois speed agility test	The Illinois speed agility test measures an athlete’s agility. Electronic speed timing gates (light cells) were used to calculate run times. The timing device started when the participant passed through an infrared beam at the starting line and stopped when participants passed through the beam at the finish line. The total distance of the course was roughly 68m. Each participant completed the cou…	Running	Sleep deprivation	Lab	NS	7.3	0	NS	10.3	NS	24	s	16.06	0.45	16.6	0.36	0.54	0.353186	-3.36239	1.98922
Paryab et al. 2021a	Melatonin supplementation improves psychomotor and physical performance in collegiate student-athletes following a sleep deprivation night	Not reported.	10	10	0	Collegiate student-athlete	20	176	67.8	NS	NS	30 s Wingate x 4 - MPO	Participants first warmed up on a cycle ergometer (Monark 894E, Stockholm, Sweden) for 5 min at a resistance of 50 W and at 90 rpm. Following 3 min of rest, they performed four 30 s Wingate tests against a constant load of 75 g·kg−1 body weight load with 1, 2, and 3 min recovery periods. The anaerobic power output included: (1) Relative Peak Power, RPP (W/Kg); (2) Relative Anaerobic Power, RAP (W…	Cycling	Early restriction	Home	Questionnaire	8	4	NS	8	3	3	W/kg	5.18	1.36	4.63	1.26	0.55	1.00194	-10.62	19.3425
Paryab et al. 2021b	Melatonin supplementation improves psychomotor and physical performance in collegiate student-athletes following a sleep deprivation night	Not reported.	10	10	0	Collegiate student-athlete	20	176	67.8	NS	NS	30 s Wingate x 4 - MPO	Participants first warmed up on a cycle ergometer (Monark 894E, Stockholm, Sweden) for 5 min at a resistance of 50 W and at 90 rpm. Following 3 min of rest, they performed four 30 s Wingate tests against a constant load of 75 g·kg−1 body weight load with 1, 2, and 3 min recovery periods. The anaerobic power output included: (1) Relative Peak Power, RPP (W/Kg); (2) Relative Anaerobic Power, RAP (W…	Cycling	Sleep deprivation	Home	Questionnaire	8	0	NS	8	3	26.5	W/kg	5.18	1.36	4.11	1.31	1.07	1.01776	-20.66	19.6478
Romdhani et al. 2019a_2	Sleep deprivation affects post-lunch dip performances, biomarkers of muscle damage and antioxidant status	No conflicts of interest. Funding not reported.	14	14	0	Judokas	18.5	172	67.5	NS	Moderate and intermidte only (31-69 score)	RAST - MPO	Participants were instructed to perform six sprints between photocells which were placed 35 m apart on a straight race-track. Each sprint represents a maximal effort with 10 s in between for the turnaround. From the six sprints time, the power output was calculated according to the following equation: Power = Weight × Distance² ÷ Time³. Pmean = sum of all six powers ÷ 6.	Running	Late restriction	Lab	NS	8	4	Yes	15	7.5	12.5	W	563.215	76.8527	454.188	63.059	109.027	60.6595	-19.358	9.7267
Romdhani et al. 2019b_2	Sleep deprivation affects post-lunch dip performances, biomarkers of muscle damage and antioxidant status	No conflicts of interest. Funding not reported.	14	14	0	Judokas	18.5	172	67.5	NS	Moderate and intermidte only (31-69 score)	RAST - MPO	Participants were instructed to perform six sprints between photocells which were placed 35 m apart on a straight race-track. Each sprint represents a maximal effort with 10 s in between for the turnaround. From the six sprints time, the power output was calculated according to the following equation: Power = Weight × Distance² ÷ Time³. Pmean = sum of all six powers ÷ 6.	Running	Early restriction	Lab	NS	8	4	Yes	15	7.5	8.5	W	563.215	76.8527	506.737	68.9669	56.478	62.2768	-10.0278	9.94348
Romdhani et al. 2020_2	Improved Physical Performance and Decreased Muscular and Oxidative Damage With Postlunch Napping After Partial Sleep Deprivation in Athletes	Not reported.	9	9	0	Judokas	18.8	170.8	68.4	NS	Moderate and intermidte only (31-69 score)	RAST - MPO	Participants were instructed to perform six sprints between photocells which were placed 35 m apart on a straight race-track. Each sprint represents a maximal effort with 10 s in between for the turnaround. From the six sprints time, the power output was calculated according to the following equation: Power = Weight × Distance² ÷ Time³. Pmean = sum of all six powers ÷ 6.	Running	Late restriction	Lab	NS	8.5	4.5	No	15	7.5	12.5	W	545	44.8	472	36.6	73	35.3243	-13.3945	5.85506
Romdhani et al. 2021A^i*_1	Total sleep deprivation and recovery sleep affect the diurnal variation of agility performance- the gender differences	Not reported.	11	11	0	Specialists in sports where repeated agiligty is required (i.e., basketball and tennis)	21.3	181	78	NS	Moderately morning	RMAT- total time	RMAT consists of 10 maximal sprints of 20 m with 4 changes of direction (i.e., 3 displacement modes “T”: forward, lateral, and backward). The subjects began with both feet behind the starting line A. At the subject’s discretion, for the first sprint, subject sprinted forward to cone B and touched its base with the right hand. Facing forward and without crossing feet, subject shuffled to the left …	Running	Sleep deprivation	Lab	NS	8	0	Yes	7	1	24	s	62.407	2.973	66.078	3.5781	3.671	2.83289	-5.88235	4.09659
Romdhani et al. 2021A^i#_1	Total sleep deprivation and recovery sleep affect the diurnal variation of agility performance- the gender differences	Not reported.	11	11	0	Specialists in sports where repeated agiligty is required (i.e., basketball and tennis)	21.3	181	78	NS	Moderately morning	RMAT - total time	RMAT consists of 10 maximal sprints of 20 m with 4 changes of direction (i.e., 3 displacement modes “T”: forward, lateral, and backward). The subjects began with both feet behind the starting line A. At the subject’s discretion, for the first sprint, subject sprinted forward to cone B and touched its base with the right hand. Facing forward and without crossing feet, subject shuffled to the left …	Running	Sleep deprivation	Lab	NS	8	0	Yes	17	1	36	s	58.36	2.4207	62.128	2.2307	3.768	1.98091	-6.45648	3.04985
Romdhani et al. 2021A^ii*_1	Total sleep deprivation and recovery sleep affect the diurnal variation of agility performance- the gender differences	Not reported.	11	0	11	Specialists in sports where repeated agiligty is required (i.e., basketball and tennis)	20.5	164	60.3	NS	Moderately morning	RMAT - total time	RMAT consists of 10 maximal sprints of 20 m with 4 changes of direction (i.e., 3 displacement modes “T”: forward, lateral, and backward). The subjects began with both feet behind the starting line A. At the subject’s discretion, for the first sprint, subject sprinted forward to cone B and touched its base with the right hand. Facing forward and without crossing feet, subject shuffled to the left …	Running	Sleep deprivation	Lab	NS	8	0	Yes	7	1	24	s	68.042	3.00699	69.93	3.1469	1.88804	2.61395	-2.77482	3.4492
Romdhani et al. 2021A^ii#_1	Total sleep deprivation and recovery sleep affect the diurnal variation of agility performance- the gender differences	Not reported.	11	0	11	Specialists in sports where repeated agiligty is required (i.e., basketball and tennis)	20.5	164	60.3	NS	Moderately morning	RMAT - total time	RMAT consists of 10 maximal sprints of 20 m with 4 changes of direction (i.e., 3 displacement modes “T”: forward, lateral, and backward). The subjects began with both feet behind the starting line A. At the subject’s discretion, for the first sprint, subject sprinted forward to cone B and touched its base with the right hand. Facing forward and without crossing feet, subject shuffled to the left …	Running	Sleep deprivation	Lab	NS	8	0	Yes	17	1	36	s	65.944	2.657	68.11	3.00888	2.166	2.42486	-3.28461	3.30872
Romdhani et al. 2021B_2	Caffeine Use or Napping to Enhance Repeated Sprint Performance After Partial Sleep Deprivation: Why Not Both?	Not reported.	9	9	0	Judokas	18.8	171	68.4	NS	Moderate and intermidte only (31-69 score)	RAST - MPO	Participants were instructed to perform six sprints between photocells which were placed 35 m apart on a straight race-track. Each sprint represents a maximal effort with 10 s in between for the turnaround. From the six sprints time, the power output was calculated according to the following equation: Power = Weight × Distance² ÷ Time³. Pmean = sum of all six powers ÷ 6.	Running	Late restriction	Lab	NS	8	4	No	15	8.5	12.5	W	545	45	471	39	74	32.5	-13.6	5.95667
Skein et al. 2011_2	Intermittent-sprint performance and muscle glycogen after 30 h of sleep deprivation	Funding received from Sport and Recreation New Zealand and the Massey University Research Fund. Conflicts of interest not reported.	10	10	0	Male team-sport atheltes	21	178.6	81.5	56.8	NS	Intermittent sprint performance - mean sprint time	Participants completed a 50-min free-paced Intermittent sprint exercise (ISE) protocol with 1-min breaks every 10 min. The self-paced exercise protocol was completed on a synthetic surface 20 m in length and involved a 15-m maximal sprint each minute, with a 5-m deceleration zone before impacting with a crash mat placed upright against a wall. Maximal 15-m sprint performances were recorded with a…	Running	Sleep deprivation	Lab*	Actigraphy	8.5	0	No	15	NS	30	s	2.74	0.15	2.78	0.17	0.04	0.136967	-1.45985	4.49809
Souissi et al. 2018_3	Caffeine reversal of sleep deprivation effects on alertness, mood and repeated sprint performances in physical education students	No conflicts of interest. Funding not reported.	13	13	0	Healthy physical education students	20.7	176	74.4	NS	Participants were selected as “neither type”	5 M multiple shuttle test - total distance	The test consists of six 30 s repeat sprint bouts, interspersed by 35 s rest periods. Six beacons were placed 5 m apart in a straight line to cover a total distance of 25 m. The participants were instructed to perform maximally throughout the test. They began the test in line with the rest beacon (A); then, upon an auditory signal, they sprinted 5 m to a second beacon (B), touched the ground adja…	Running	Late restriction	Lab	Actimetry	8.5	4.5	No	18	11	15	M	720	10.5	651	11.8	69	9.53404	-9.58333	1.19115
Souissi et al. 2020_2	Effects of a 30-min nap opportunity on cognitive and short-duration high-intensity performances and mood states after a partial sleep deprivation night	No funding or conflicts of interest.	14	14	0	Healthy and physically active (>3 h/wk) students	20.5	180	73.8	NS	NS	5 M shuttle run test - total distance	The 5mSRT was performed in a gymnasium. Six beacons were placed 5 m apart in a straight line to cover a total distance of 25 m. As described by Boukhris et al. (2018), the participants were instructed to perform six repetitions of maximal sprints during 30-s with a recovery period of 35-s in-between. They began the test in line with the first beacon, they sprinted 5 m to a second beacon and retur…	Running	Late restriction	Lab	Actigraphy	8	5	No	18	12	15	M	742.6	5.89	732	5.73	10.6	4.93208	-1.42742	0.596181
Sweeney et al. 2020_3	Impaired Insulin Profiles Following a Single Night of Sleep Restriction: The Impact of Acute Sprint Interval Exercise	No conflicts of interest. Funding not reported.	19	19	0	Healthy	25	180	81.4	NS	Participants were excluded if extreme morning or evening	Wingate MPO - 2/4 interval	The sprint interval exercise consisted of four all-out 30-s sprints against 7.5% of body mass, interspersed with 4.5 min of recovery (only compared first interval between treatments). During the active recovery period, participants cycled at a self-selected pace against a resistance of 1 kg, which was the lowest permitted by the ergometer. Verbal encouragement was given throughout each sprint by …	Cycling	Early restriction	Home	Actigraphy	8	4	Yes	8	1	1	W	551.7	97.3667	552.667	104.633	0.966667	85.9536	0.175216	13.9953
Sweeney et al. 2020_4	Impaired Insulin Profiles Following a Single Night of Sleep Restriction: The Impact of Acute Sprint Interval Exercise	No conflicts of interest. Funding not reported.	19	19	0	Healthy	25	180	81.4	NS	Participants were excluded if extreme morning or evening	Wingate MPO - 3/4 interval	The sprint interval exercise consisted of four all-out 30-s sprints against 7.5% of body mass, interspersed with 4.5 min of recovery (only compared first interval between treatments). During the active recovery period, participants cycled at a self-selected pace against a resistance of 1 kg, which was the lowest permitted by the ergometer. Verbal encouragement was given throughout each sprint by …	Cycling	Early restriction	Home	Actigraphy	8	4	Yes	8	1	1	W	516.267	94.7333	514.133	107.9	2.13333	86.7929	-0.413223	15.1308
Sweeney et al. 2020_5	Impaired Insulin Profiles Following a Single Night of Sleep Restriction: The Impact of Acute Sprint Interval Exercise	No conflicts of interest. Funding not reported.	19	19	0	Healthy	25	180	81.4	NS	Participants were excluded if extreme morning or evening	Wingate MPO - 4/4 interval	The sprint interval exercise consisted of four all-out 30-s sprints against 7.5% of body mass, interspersed with 4.5 min of recovery (only compared first interval between treatments). During the active recovery period, participants cycled at a self-selected pace against a resistance of 1 kg, which was the lowest permitted by the ergometer. Verbal encouragement was given throughout each sprint by …	Cycling	Early restriction	Home	Actigraphy	8	4	Yes	8	1	1	W	489.533	80.2667	516.733	83	27.2	69.3124	5.55631	12.7104
Individual participant pools from a single study are denoted by the addition of a caret followed roman numeral (i.e., ^i, ^ii, ^iii etc.) to the to the citation; different sleep loss methods (i.e., deprivation and late-restriction or early-restriction) from a single research study are denoted by the addition of a lower-case letter (i.e., a, b) to the citation; * or # indicates task performed in t…
Definitions/abbreviations
lab	both intervention and control slept in lab
lab*	intervention slept in lab, control at home
lab**	intervention slept in lab, control not described
M	metre
s	second
W	watt
W/kg	watt/kilogram

## Sheet: Strength
Author/s	Title	Sources of funding/conflict of interest	N	N - male	N - female	Subject description	Age (y)	Height (cm)	Body mass (kg)	VO2peak (ml/kg/bm)	Chronotype	Exercise task	Exercise task description	Mode of exercise	Sleepprotocol	Sleep location	Quantification of sleep - method	Sleep time total - control (h)	Sleep time total - intervention (h)	Fasted	Tme of exercise task	Time awake before exercise - control (h)	Time awake before exercise - intervention (h)	Unit	Control mean	Control SD	Intervention mean	Intervention SD	Mean difference	SD difference	%MD change	SD% change
Ajjimaporn et al. 2020_3	Effects of a 20-min Nap after Sleep Deprivation on Brain Activity and Soccer Performance	No funding or conflicts of interest.	11	11	0	Amateur soccer players	20	177	67.4	52.9	NS	Isometric leg strength test	Maximum isometric leg muscle strength was evaluated using a back and leg dynamometer. After 3 min of independent warm-up, the participants stood on a platform with trunk erect and the knees flexed in a110 degree half squat position. The participants’ hands held the hand bar using a pronated grip, positioned across the thighs by adjusting the length of the chain. Next, by straightening the knees a…	Resistance	Late restriction	Lab	Actigraphy	7.13	2.31	No	16	8.5	14	kg	164	9	138	8	26	7.26911	-15.8537	3.98726
Arnal et al. 2016_1	Sleep Extension before Sleep Loss: Effects on Performance and Neuromuscular Function	Pierrick Arnal was supported by a doctoral research grant from the General Directorate for Armament (DGA, Ministry of Defence). Research support was provided by the DGA, contracts 14Ca703 and PDH-1-SMO-2-508. The authors declare no conflict of interest.	12	12	0	Physically activity <4 h/wk	32.2	177	75.2	NS	Intermidate chronotype included only	MVC - knee extenson	Maximal force was determined from 2 MVCs separated by 30 s. Subjects were seated upright in a custom-built chair with both right hip and knee at 90° flexion.	Resistance	Sleep deprivation	Lab	PSG	8.25	0	No	19	12	37	N	604	108	560	107	44	91.2213	-7.28477	13.5554
Bambaeichi et al. 2005*_1	The influence of time of day and partial sleep loss on muscle strength in eumenorrheic females	Not reported.	8	8	0	Sedentary eumenorrehic females	30	162	67	NS	n=7 intermeidate and n=1 moderate morning type	Peak torque knee - extensor at 1.05 rad/s	The dominant leg was stabilized with a strap above the knee, to localize the knee extensors and flexors groups. Maximal voluntary dynamic movements of knee extensors (PT ext) and flexors (PT flex) were performed at an angular velocity of 1.05 rad s (90 degree range of motion).	Resistance	Early restriction	Lab**	NS	6.5	2.5	Yes	6	0.5	0.5	Nm	122	20	123	22	1	17.9109	0.819672	13.1965
Bambaeichi et al. 2005*_2	The influence of time of day and partial sleep loss on muscle strength in eumenorrheic females	Not reported.	8	8	0	Sedentary eumenorrehic females	30	162	67	NS	n=7 intermeidate and n=1 moderate morning type	Peak torque knee - flexion at 1.05 rad/s	The dominant leg was stabilized with a strap above the knee, to localize the knee extensors and flexors groups. Maximal voluntary dynamic movements of knee extensors (PT ext) and flexors (PT flex) were performed at an angular velocity of 1.05 rad s (90 degree range of motion).	Resistance	Early restriction	Lab**	NS	6.5	2.5	Yes	6	0.5	0.5	Nm	69	10	67	11	2	8.95545	-2.89855	11.6664
Bambaeichi et al. 2005*_3	The influence of time of day and partial sleep loss on muscle strength in eumenorrheic females	Not reported.	8	8	0	Sedentary eumenorrehic females	30	162	67	NS	n=7 intermeidate and n=1 moderate morning type	Peak torque knee extensor at 3.14 rad/s	The dominant leg was stabilized with a strap above the knee, to localize the knee extensors and flexors groups. Maximal voluntary dynamic movements of knee extensors (PT ext) and flexors (PT flex) were performed at an angular velocity of 3.14 rad s (90 degree range of motion).	Resistance	Early restriction	Lab**	NS	6.5	2.5	Yes	6	0.5	0.5	Nm	77	14	79	16	2	12.8561	2.5974	15.0291
Bambaeichi et al. 2005*_4	The influence of time of day and partial sleep loss on muscle strength in eumenorrheic females	Not reported.	8	8	0	Sedentary eumenorrehic females	30	162	67	NS	n=7 intermeidate and n=1 moderate morning type	Peak torque knee flexion at 3.14 rad/s	The dominant leg was stabilized with a strap above the knee, to localize the knee extensors and flexors groups. Maximal voluntary dynamic movements of knee extensors (PT ext) and flexors (PT flex) were performed at an angular velocity of 3.14 rad s (90 degree range of motion).	Resistance	Early restriction	Lab**	NS	6.5	2.5	Yes	6	0.5	0.5	Nm	52	7	49	10	3	7.70714	-5.76923	13.5437
Bambaeichi et al. 2005*_5	The influence of time of day and partial sleep loss on muscle strength in eumenorrheic females	Not reported.	8	8	0	Sedentary eumenorrehic females	30	162	67	NS	n=7 intermeidate and n=1 moderate morning type	MVC - knee extensor	Maximal voluntary isometric contractions of the knee extensors (MVCext) and knee flexors (MVCflex) were measured over 5 s at an angle of 60 degree of knee flexion	Resistance	Early restriction	Lab**	NS	6.5	2.5	Yes	6	0.5	0.5	Nm	150	22	148	17	2	17.1546	-1.33333	10.3692
Bambaeichi et al. 2005*_6	The influence of time of day and partial sleep loss on muscle strength in eumenorrheic females	Not reported.	8	8	0	Sedentary eumenorrehic females	30	162	67	NS	n=7 intermeidate and n=1 moderate morning type	MVC - knee flexor	Maximal voluntary isometric contractions of the knee extensors (MVCext) and knee flexors (MVCflex) were measured over 5 s at an angle of 60 degree of knee flexion	Resistance	Early restriction	Lab**	NS	6.5	2.5	Yes	6	0.5	0.5	Nm	64	20	61	11	3	15.4726	-4.6875	22.5672
Bambaeichi et al. 2005#_1	The influence of time of day and partial sleep loss on muscle strength in eumenorrheic females	Not reported.	8	8	0	Sedentary eumenorrehic females	30	162	67	NS	n=7 intermeidate and n=1 moderate morning type	Peak torque - knee extensor at 1.05 rad/s	The dominant leg was stabilized with a strap above the knee, to localize the knee extensors and flexors groups. Maximal voluntary dynamic movements of knee extensors (PT ext) and flexors (PT flex) were performed at an angular velocity of 1.05 rad s (90 degree range of motion).	Resistance	Early restriction	Lab**	NS	6.5	2.5	3 h fast	18	12.5	12.5	Nm	124	18	127	20	3	16.2234	2.41935	11.7642
Bambaeichi et al. 2005#_2	The influence of time of day and partial sleep loss on muscle strength in eumenorrheic females	Not reported.	8	8	0	Sedentary eumenorrehic females	30	162	67	NS	n=7 intermeidate and n=1 moderate morning type	Peak torque - knee flexion at 1.05 rad/s	The dominant leg was stabilized with a strap above the knee, to localize the knee extensors and flexors groups. Maximal voluntary dynamic movements of knee extensors (PT ext) and flexors (PT flex) were performed at an angular velocity of 3.14 rad s (90 degree range of motion).	Resistance	Early restriction	Lab**	NS	6.5	2.5	4 h fast	18	12.5	12.5	Nm	70	10	73	10	3	8.48528	4.28571	10.8797
Bambaeichi et al. 2005#_3	The influence of time of day and partial sleep loss on muscle strength in eumenorrheic females	Not reported.	8	8	0	Sedentary eumenorrehic females	30	162	67	NS	n=7 intermeidate and n=1 moderate morning type	Peak torque knee extensor at 3.14 rad/s	The dominant leg was stabilized with a strap above the knee, to localize the knee extensors and flexors groups. Maximal voluntary dynamic movements of knee extensors (PT ext) and flexors (PT flex) were performed at an angular velocity of 3.14 rad s (90 degree range of motion).	Resistance	Early restriction	Lab**	NS	6.5	2.5	5 h fast	18	12.5	12.5	Nm	80	18	82	15	2	14.2618	2.5	16.0857
Bambaeichi et al. 2005#_4	The influence of time of day and partial sleep loss on muscle strength in eumenorrheic females	Not reported.	8	8	0	Sedentary eumenorrehic females	30	162	67	NS	n=7 intermeidate and n=1 moderate morning type	Peak torque knee flexion at 3.14 rad/s	The dominant leg was stabilized with a strap above the knee, to localize the knee extensors and flexors groups. Maximal voluntary dynamic movements of knee extensors (PT ext) and flexors (PT flex) were performed at an angular velocity of 1.05 rad s (90 degree range of motion).	Resistance	Early restriction	Lab**	NS	6.5	2.5	6 h fast	18	12.5	12.5	Nm	53	8	54	10	1	7.84857	1.88679	13.3949
Bambaeichi et al. 2005#_5	The influence of time of day and partial sleep loss on muscle strength in eumenorrheic females	Not reported.	8	8	0	Sedentary eumenorrehic females	30	162	67	NS	n=7 intermeidate and n=1 moderate morning type	MVC - knee extensor	Maximal voluntary isometric contractions of the knee extensors (MVCext) and knee flexors (MVCflex) were measured over 5 s at an angle of 60 degree of knee flexion	Resistance	Early restriction	Lab**	NS	6.5	2.5	7 h fast	18	12.5	12.5	Nm	151	27	157	24	6	21.8073	3.97351	12.9916
Bambaeichi et al. 2005#_6	The influence of time of day and partial sleep loss on muscle strength in eumenorrheic females	Not reported.	8	8	0	Sedentary eumenorrehic females	30	162	67	NS	n=7 intermeidate and n=1 moderate morning type	MVC - knee flexor	Maximal voluntary isometric contractions of the knee extensors (MVCext) and knee flexors (MVCflex) were measured over 5 s at an angle of 60 degree of knee flexion	Resistance	Early restriction	Lab**	NS	6.5	2.5	8 h fast	18	12.5	12.5	Nm	64	14	62	15	2	12.3369	-3.125	17.3149
Blumert et al. 2007_1	The acute effects of twenty-four hours of sleep loss on the performance of national-caliber male collegiate weightlifters	This study was funded by a National Strength and Conditioning Association Student research award. Conflicts of interest not reported.	9	9	0	Collegiate national-caliber weightlifters	20.7	179	102	NS	Moderately evening to intermediate chronotypes (score between 31 and 58)	Snatch - 1RM	One repetition maximum - the protocol required subjects to warm-up as if they were preparing for a competition as suggested by the United States Weightlifting Federation. After the completion of the warm-up, subjects performed maximal attempts with progressive resistances until there were 2 successive misses.	Resistance	Sleep deprivation	Lab*	NS	8	0	Yes	9	1	24	kg	97.78	17.87	97.78	17.43	0	14.9818	-1.0227e-10	13.7533
Blumert et al. 2007_3	The acute effects of twenty-four hours of sleep loss on the performance of national-caliber male collegiate weightlifters	This study was funded by a National Strength and Conditioning Association Student research award. Conflicts of interest not reported.	9	9	0	Collegiate national-caliber weightlifters	20.7	179	102	NS	Moderately evening to intermediate chronotypes (score between 31 and 58)	Clean and Jerk - 1RM	One repetition maximum - the protocol required subjects to warm-up as if they were preparing for a competition as suggested by the United States Weightlifting Federation. After the completion of the warm-up, subjects performed maximal attempts with progressive resistances until there were 2 successive misses.	Resistance	Sleep deprivation	Lab*	NS	8	0	Yes	9	1	24	kg	116.67	17.85	115.56	16.99	1.11	14.8019	-0.951401	11.3915
Blumert et al. 2007_5	The acute effects of twenty-four hours of sleep loss on the performance of national-caliber male collegiate weightlifters	This study was funded by a National Strength and Conditioning Association Student research award. Conflicts of interest not reported.	9	9	0	Collegiate national-caliber weightlifters	20.7	179	102	NS	Moderately evening to intermediate chronotypes (score between 31 and 58)	Front squat - 1RM	One repetition maximum - the protocol required subjects to warm-up as if they were preparing for a competition as suggested by the United States Weightlifting Federation. After the completion of the warm-up, subjects performed maximal attempts with progressive resistances until there were 2 successive misses.	Resistance	Sleep deprivation	Lab*	NS	8	0	Yes	9	1	24	kg	134.44	22.18	137.5	22.43	3.06	18.9278	2.27611	12.6365
Bulbulian et al. 1996_1	The effect of sleep deprivation and exercise load on isokinetic leg strength and endurance	Not reported.	12	12	0	US Marine Corps	21.7	176.3	75.7	NS	NS	Peak torque - knee flexion at 1.57 rad/s	Muscle power was measured at the right knee joint with a isokinetic dynamometer (Cybex) at three speeds, including flexion and extension. Testing was randomized using a counterbalanced design allowing for warm-up at the specific speed to be tested prior to a maximal repetition trial. Peak torque (PT) was determined from the highest of five recorded torque outputs. After the three trials were comp…	Resistance	Sleep deprivation	NS	NS	NS	0	NS	16	NS	32	Nm	146.157	8.3278	146.055	8.801	0.1022	7.27976	-0.0699247	4.47266
Bulbulian et al. 1996_2	The effect of sleep deprivation and exercise load on isokinetic leg strength and endurance	Not reported.	12	12	0	US Marine Corps	21.7	176.3	75.7	NS	NS	Peak torque - knee extension at 1.57 rad/s	Muscle power was measured at the right knee joint with a isokinetic dynamometer (Cybex) at three speeds, including flexion and extension. Testing was randomized using a counterbalanced design allowing for warm-up at the specific speed to be tested prior to a maximal repetition trial (Osternig 1986). Peak torque (PT) was determined from the highest of five recorded torque outputs. After the three …	Resistance	Sleep deprivation	NS	NS	NS	0	NS	16	NS	32	Nm	207.36	9.048	189.171	10.333	18.189	8.30459	-8.7717	3.60489
Chase et al. 2017_1	One night of sleep restriction following heavy exercise impairs 3-km cycling time-trial performance in the morning	No funding or conflicts of interest.	7	6	1	Recreational cyclists	24	169	68	63	NS	Peak isokenic - extensor strength 30 degress/s	After assessing skeletal muscle soreness and performing a 5-min warm-up, participants performed peak isokinetic dynamometer single-leg extensions at 30 deg・sec-1	Resistance	Late restriction	Home	Actigraphy	7.1	2.4	No	8	2.1	6.6	Nm	188	72	184	76	4	62.8955	-2.12766	30.0415
Chase et al. 2017_2	One night of sleep restriction following heavy exercise impairs 3-km cycling time-trial performance in the morning	No funding or conflicts of interest.	7	6	1	Recreational cyclists	24	169	68	63	NS	Peak isokenic extensor strength 120 degress/s	After assessing skeletal muscle soreness and performing a 5-min warm-up, participants performed peak isokinetic dynamometer single-leg extensions at 120 deg・sec-1	Resistance	Late restriction	Home	Actigraphy	7.1	2.4	No	8	2.1	6.6	Nm	157	43	157	50	0	39.9625	-6.36943e-11	22.9299
Cullen et al. 2019a_1	The effects of a single night of complete and partial sleep deprivation on physical and cognitive performance: A Bayesian analysis	This research was supported by the National Institute for Health Research (NIHR) Leicester Biomedical Research Centre. No conlficts of interest.	10	10	0	Recreational active males	27	182	88	43	NS	Handgrip - strength	Maximal handgrip strength was recorded on the non-dominant hand using a handheld dynamometer (Takei, Tokyo, Japan). Participants stood with their arm abducted above their head, and contracted maximally as they brought their hand to their side, while keeping their hand in a neutral position. Three trials were conducted with 60s rest in between, and the best performance was recorded.	Resistance	Late restriction	Lab*	Actigraphy	7.78	3.63	Yes	8	1.3	5.5	kg	50.6	4.7	50.6	6.3	0	4.88663	-1.97628e-10	8.7792
Cullen et al. 2019b_1	The effects of a single night of complete and partial sleep deprivation on physical and cognitive performance: A Bayesian analysis	This research was supported by the National Institute for Health Research (NIHR) Leicester Biomedical Research Centre. No conlficts of interest.	10	10	0	Recreational active males	27	182	88	43	NS	Handgrip - strength	Maximal handgrip strength was recorded on the non-dominant hand using a handheld dynamometer (Takei, Tokyo, Japan). Participants stood with their arm abducted above their head, and contracted maximally as they brought their hand to their side, while keeping their hand in a neutral position. Three trials were conducted with 60s rest in between, and the best performance was recorded.	Resistance	Sleep deprivation	Lab*	Actigraphy	8	0	Yes	8	NS	24	kg	50.6	4.7	47.6	7.2	3	5.53306	-5.92885	10.0533
Dattilo et al. 2020	Effects of Sleep Deprivation on Acute Skeletal Muscle Recovery after Exercise	This study was supported by Associação Fundo de Incentivo à Pesquisa (AFIP), Fundo de Amparo à Pesquisa do Estado de São Paulo (FAPESP – protocols 2010/07005-0 and CEPID #98/14303-3), and CNPq (142060/2012-7). No conflicts of interest.	10	10	0	Recreationally active males	24.5	177	71.1	NS	NS (morning or evening people excluded)	MVC - knee extensor	Isometric knee extensor torque was assessed with the subject's knee at an angle of 1.57 rad using the Biodex. Subjects performed three MVCs (MVC, expressed as Nm relative to total body mass). Subjects were instructed to build torque for 2 sec and then maintain the maximal torque for an additional 3 sec. A 60-sec rest interval was allowed between attempts. The peak torque value between attempts wa…	Resistance	Sleep deprivation	Lab	NS	8	0	NS	7	0	24.5	Nm	1.6	0.23	1.48	0.35	0.12	0.268998	-7.5	15.4477
Daviaux et al. 2014_1	Effects of total sleep deprivation on the perception of action capabilities	The research was supported by grants from the Region of Pays de la Loire (France). This was not an industry supported study. The research was supported by grants from the Region of Pays de la Loire (France). The funders had no role in study design, data collection and analysis, decision to publish, or preparation of the manuscript. No conflicts of interest reported.	12	6	6	Students	21.4	171.5	67	NS	NS	MVC - knee extension	Participants performed maximal voluntary isometric contractions (MVCs) of the quadriceps femoris muscles to quantify the maximal force production for their dominant leg. Force production was performed on a Biodex System 3 Pro dynamometer with the angle of the knee joint set at 70°. After a warm-up of 5 min, participants received encouragement while performing two MVC trials (about 5 s each), sepa…	Resistance	Sleep deprivation	Lab**	NS	NS	0	NS	8	NS	25.9	Nm	190.5	48	197.5	43.2	7	38.9363	3.67454	18.3782
Goh et al. 2001*	Effects of one night of sleep deprivation on hormone profiles and performance efficiency	Defence Medical Research Institute and the Department of Obstetrics and Gynecology at the National University ofSingapore for supported the study. Conflicts of interest not reported.	7	7	0	Healthy Military officers	25	NS	NS	NS	NS	Handgrip - standardised grip strength	Grip strength was measured using the preferred hand on a grip dynamometer. Three trials were performed at each time point.	Resistance	Sleep deprivation	Lab	NS	NS	0	NS	8	NS	24	%	87.9592	5.3995	87.5	10.4579	0.45918	8.139	-0.522038	8.6835
Goh et al. 2001#i	Effects of one night of sleep deprivation on hormone profiles and performance efficiency	Defence Medical Research Institute and the Department of Obstetrics and Gynecology at the National University ofSingapore for supported the study. Conflicts of interest not reported.	7	7	0	Healthy Military officers	25	NS	NS	NS	NS	Handgrip - standardised grip strength	Grip strength was measured using the preferred hand on a grip dynamometer. Three trials were performed at each time point.	Resistance	Sleep deprivation	Lab	NS	NS	0	NS	13.3	NS	29.5	%	87.959	7.82826	86.689	9.9215	1.27	7.76548	-1.44385	7.99303
Goh et al. 2001#ii	Effects of one night of sleep deprivation on hormone profiles and performance efficiency	Defence Medical Research Institute and the Department of Obstetrics and Gynecology at the National University ofSingapore for supported the study. Conflicts of interest not reported.	7	7	0	Healthy Military officers	25	NS	NS	NS	NS	Handgrip - standardised grip strength	Grip strength was measured using the preferred hand on a grip dynamometer. Three trials were performed at each time point.	Resistance	Sleep deprivation	Lab	NS	NS	0	NS	18	NS	34	%	89.2857	7.289	89.4257	8.848	0.13996	6.99039	0.156755	7.06901
Goncalves et al. 2020_1	Effects of acute sleep deprivation on H reflex and V wave	This work was also partly supported by the Fundação para a Ciência e Tecnologia, under Grant UIDB/00447/2020 to CIPER - Centro Interdisciplinar para o Estudo da Performance Humana (unit 447). No conflcts of interest.	14	8	6	Health and active volunteers	21.8	169	63	NS	NS	MVC - plantarflexion	Maximal voluntary contraction was determined for plantarflexion based on three isometric contractions lasting 5 s each. Participants were instructed to exert their maximum force as fast and hard as possible and subsequently were allowed to rest for 60 s between trials.	Resistance	Sleep deprivation	Home	Actigraphy	8	0	No	9	NS	24	Nm	54.5	17.6	56.4	16.4	1.9	14.4658	3.48624	14.8231
Goncalves et al. 2020_2	Effects of acute sleep deprivation on H reflex and V wave	This work was also partly supported by the Fundação para a Ciência e Tecnologia, under Grant UIDB/00447/2020 to CIPER - Centro Interdisciplinar para o Estudo da Performance Humana (unit 447). No conflcts of interest.	14	8	6	Health and active volunteers	21.8	169	63	NS	NS	MVC - dorsiflexion	Maximal voluntary contraction was determined for dorsiflexion based on three isometric contractions lasting 5 s each. Participants were instructed to exert their maximum force as fast and hard as possible and subsequently were allowed to rest for 60 s between trials.	Resistance	Sleep deprivation	Home	Actigraphy	8	0	No	9	NS	24	Nm	30.1	7.2	29.4	5.4	0.7	5.5887	-2.32558	10.2371
Goto et al. 2020*i	Partial sleep deprivation after an acute exercise session does not augment hepcidin levels the following day	This study was funded by grant from Ritsumeikan University. No conflicts of interest.	10	10	0	Recreationally trained	21.6	170.8	62.9	56.4	NS	MVC - knee extension	MVC was measured at a knee angle of 110° (full extension of the leg was defined as 180°), and participants were requested to exert maximal strength for 3 s. Each measurement was repeated twice, and the highest value was selected for further analysis.	Resistance	Early restriction	NS	Actigraphy	7.82	2.35	Yes	8	1	1	Nm	210	43	209	47	1	38.3552	-0.47619	16.4143
Goto et al. 2020*ii	Partial sleep deprivation after an acute exercise session does not augment hepcidin levels the following day	This study was funded by grant from Ritsumeikan University. No conflicts of interest.	10	10	0	Recreationally trained	21.6	170.8	62.9	56.4	NS	MVC - knee extension	MVC was measured at a knee angle of 110° (full extension of the leg was defined as 180°), and participants were requested to exert maximal strength for 3 s. Each measurement was repeated twice, and the highest value was selected for further analysis.	Resistance	Early restriction	NS	Actigraphy	7.82	2.35	Yes	9	2	2	Nm	203	55	206	53	3	45.8563	1.47783	20.2792
Goto et al. 2020*iii	Partial sleep deprivation after an acute exercise session does not augment hepcidin levels the following day	This study was funded by grant from Ritsumeikan University. No conflicts of interest.	10	10	0	Recreationally trained	21.6	170.8	62.9	56.4	NS	MVC - knee extension	MVC was measured at a knee angle of 110° (full extension of the leg was defined as 180°), and participants were requested to exert maximal strength for 3 s. Each measurement was repeated twice, and the highest value was selected for further analysis.	Resistance	Early restriction	NS	Actigraphy	7.82	2.35	Yes	10	3	3	Nm	210	42	213	50	3	39.6989	1.42857	17.05
Goto et al. 2020#	Partial sleep deprivation after an acute exercise session does not augment hepcidin levels the following day	This study was funded by grant from Ritsumeikan University. No conflicts of interest.	10	10	0	Recreationally trained	21.6	170.8	62.9	56.4	NS	MVC - knee extension	MVC was measured at a knee angle of 110° (full extension of the leg was defined as 180°), and participants were requested to exert maximal strength for 3 s. Each measurement was repeated twice, and the highest value was selected for further analysis.	Resistance	Early restriction	NS	Actigraphy	7.82	2.35	Yes	13	6	6	Nm	222	50	212	51	10	42.8602	-4.5045	17.3292
HajSalem et al. 2013_3	Effects of partial sleep deprivation at the end of the night on anaerobic performances in judokas	This study was financially supported by the Ministry of Higher Teaching and Scientific Research, Tunisia. No conflicts of interest.	21	21	0	Judokas	19.1	177	77.3	NS	NS	Handgrip - strength	Handgrip strength performance was recorded using a calibrated hand dynamometer	Resistance	Late restriction	Lab	NS	7.5	4.5	NS	NS	NS	NS	kg	55.426	5.287	56.639	6.2455	1.213	4.96921	2.1885	8.08283
Kujawa et al. 2020^i_1	The Influence of 24-Hour Sleep Deprivation on the Strength of Lower Limb Muscles in Young and Physically Fit Women and Men	No funding or conflicts of interest.	23	0	23	Physical education students	21.8	NS	NS	NS	NS	MVC - right knee extension	Measurements of muscle strength of flexors and extensors of the knee were taken on a UPR-02 A/S chair with Moment II by Sumer software. Isometric knee extension torque was measured in both settings, with a knee joint angle of 45degree and a hip angle of 85(0 degree supine position). At the signal, the participant pressed the lever placed next to their tarsal joint for a period of 10 s, first in t…	Resistance	Sleep deprivation	Lab*	NS	8	0	Yes	7	NS	24	kg	85.3	17.2	79	17.09	6.3	14.5484	-7.3857	15.3079
Kujawa et al. 2020^i_2	The Influence of 24-Hour Sleep Deprivation on the Strength of Lower Limb Muscles in Young and Physically Fit Women and Men	No funding or conflicts of interest.	23	0	23	Physical education students	21.8	NS	NS	NS	NS	MVC - right knee flexion	Measurements of muscle strength of flexors and extensors of the knee were taken on a UPR-02 A/S chair with Moment II by Sumer software. Isometric knee extension torque was measured in both settings, with a knee joint angle of 45degree and a hip angle of 85(0 degree supine position). At the signal, the participant pressed the lever placed next to their tarsal joint for a period of 10 s, first in t…	Resistance	Sleep deprivation	Lab*	NS	8	0	Yes	7	NS	24	kg	62.04	12.06	61.13	10.08	0.91	9.5628	-1.4668	13.9058
Kujawa et al. 2020^i_3	The Influence of 24-Hour Sleep Deprivation on the Strength of Lower Limb Muscles in Young and Physically Fit Women and Men	No funding or conflicts of interest.	23	0	23	Physical education students	21.8	NS	NS	NS	NS	MVC - left knee extension	Measurements of muscle strength of flexors and extensors of the knee were taken on a UPR-02 A/S chair with Moment II by Sumer software. Isometric knee extension torque was measured in both settings, with a knee joint angle of 45degree and a hip angle of 85(0 degree supine position). At the signal, the participant pressed the lever placed next to their tarsal joint for a period of 10 s, first in t…	Resistance	Sleep deprivation	Lab*	NS	8	0	Yes	7	NS	24	kg	75.65	13.04	69.7	14.65	5.95	11.838	-7.86517	14.0762
Kujawa et al. 2020^i_4	The Influence of 24-Hour Sleep Deprivation on the Strength of Lower Limb Muscles in Young and Physically Fit Women and Men	No funding or conflicts of interest.	23	0	23	Physical education students	21.8	NS	NS	NS	NS	MVC - left knee flexion	Measurements of muscle strength of flexors and extensors of the knee were taken on a UPR-02 A/S chair with Moment II by Sumer software. Isometric knee extension torque was measured in both settings, with a knee joint angle of 45degree and a hip angle of 85(0 degree supine position). At the signal, the participant pressed the lever placed next to their tarsal joint for a period of 10 s, first in t…	Resistance	Sleep deprivation	Lab*	NS	8	0	Yes	7	NS	24	kg	63.39	13.37	63.96	11.17	0.57	10.6003	0.899195	15.0866
Kujawa et al. 2020^ii_1	The Influence of 24-Hour Sleep Deprivation on the Strength of Lower Limb Muscles in Young and Physically Fit Women and Men	No funding or conflicts of interest.	21	21	0	Physical education students	21.4	NS	NS	NS	NS	MVC - right knee extension	Measurements of muscle strength of flexors and extensors of the knee were taken on a UPR-02 A/S chair with Moment II by Sumer software. Isometric knee extension torque was measured in both settings, with a knee joint angle of 45degree and a hip angle of 85(0 degree supine position). At the signal, the participant pressed the lever placed next to their tarsal joint for a period of 10 s, first in t…	Resistance	Sleep deprivation	Lab*	NS	8	0	Yes	7	NS	24	kg	116.48	16.28	109.81	15.56	6.67	13.5243	-5.7263	10.4246
Kujawa et al. 2020^ii_2	The Influence of 24-Hour Sleep Deprivation on the Strength of Lower Limb Muscles in Young and Physically Fit Women and Men	No funding or conflicts of interest.	21	21	0	Physical education students	21.4	NS	NS	NS	NS	MVC - right knee flexion	Measurements of muscle strength of flexors and extensors of the knee were taken on a UPR-02 A/S chair with Moment II by Sumer software. Isometric knee extension torque was measured in both settings, with a knee joint angle of 45degree and a hip angle of 85(0 degree supine position). At the signal, the participant pressed the lever placed next to their tarsal joint for a period of 10 s, first in t…	Resistance	Sleep deprivation	Lab*	NS	8	0	Yes	7	NS	24	kg	110.19	19.12	105.67	15.02	4.52	14.9526	-4.10201	12.2893
Kujawa et al. 2020^ii_3	The Influence of 24-Hour Sleep Deprivation on the Strength of Lower Limb Muscles in Young and Physically Fit Women and Men	No funding or conflicts of interest.	21	21	0	Physical education students	21.4	NS	NS	NS	NS	MVC - left knee extension	Measurements of muscle strength of flexors and extensors of the knee were taken on a UPR-02 A/S chair with Moment II by Sumer software. Isometric knee extension torque was measured in both settings, with a knee joint angle of 45degree and a hip angle of 85(0 degree supine position). At the signal, the participant pressed the lever placed next to their tarsal joint for a period of 10 s, first in t…	Resistance	Sleep deprivation	Lab*	NS	8	0	Yes	7	NS	24	kg	106.38	17.86	100.95	22.42	5.43	17.5812	-5.10434	14.9532
Kujawa et al. 2020^ii_4	The Influence of 24-Hour Sleep Deprivation on the Strength of Lower Limb Muscles in Young and Physically Fit Women and Men	No funding or conflicts of interest.	21	21	0	Physical education students	21.4	NS	NS	NS	NS	MVC - left knee flexion	Measurements of muscle strength of flexors and extensors of the knee were taken on a UPR-02 A/S chair with Moment II by Sumer software. Isometric knee extension torque was measured in both settings, with a knee joint angle of 45degree and a hip angle of 85(0 degree supine position). At the signal, the participant pressed the lever placed next to their tarsal joint for a period of 10 s, first in t…	Resistance	Sleep deprivation	Lab*	NS	8	0	Yes	7	NS	24	kg	106.33	21.16	103.62	22.11	2.71	18.3781	-2.54867	15.5178
Reilly and Piercy 1994_1	The effect of partial sleep deprivation on weight-lifting performance	Not reported.	8	8	0	Physically active	21	NS	NS	NS	Normally slept for 8 h	Maxium bicep curl	The maximal lift the load handled on the baseline day was used to start the test. This was increased, or decreased, progressively to determine the heaviest weight; that could be lifted for each occasion.	Resistance	Early restriction	Lab*	NS	8	3	No	18	NS	12.33	kg	42.824	3.626	41.91	3.64	0.914	3.08273	-2.13432	6.46096
Reilly and Piercy 1994_2	The effect of partial sleep deprivation on weight-lifting performance	Not reported.	8	8	0	Physically active	21	NS	NS	NS	Normally slept for 8 h	Maxium bench press	The maximal lift the load handled on the baseline day was used to start the test. This was increased, or decreased, progressively to determine the heaviest weight; that could be lifted for each occasion.	Resistance	Early restriction	Lab*	NS	8	3	No	18	NS	12.33	kg	73.296	4.57	72.137	3.7	1.159	3.59602	-1.58126	4.43442
Reilly and Piercy 1994_3	The effect of partial sleep deprivation on weight-lifting performance	Not reported.	8	8	0	Physically active	21	NS	NS	NS	Normally slept for 8 h	Maximum leg press	The maximal lift the load handled on the baseline day was used to start the test. This was increased, or decreased, progressively to determine the heaviest weight; that could be lifted for each occasion.	Resistance	Early restriction	Lab*	NS	8	3	No	18	NS	12.33	kg	64.6612	7.42	64.086	6.8787	0.57522	6.0862	-0.88959	8.45598
Reilly and Piercy 1994_4	The effect of partial sleep deprivation on weight-lifting performance	Not reported.	8	8	0	Physically active	21	NS	NS	NS	Normally slept for 8 h	Maximum deadlift	The maximal lift the load handled on the baseline day was used to start the test. This was increased, or decreased, progressively to determine the heaviest weight; that could be lifted for each occasion.	Resistance	Early restriction	Lab*	NS	8	3	No	18	NS	12.33	kg	139.615	17.38	131.832	16.9	7.7832	14.5503	-5.57477	9.35502
Rodrigues et al. 2021_1	Combined and isolated effects of alcohol consumption and sleep deprivation on maximal strength, muscle endurance and aerobic exercise performance in healthy men: a cross-over randomized controlled trial	This work was supported by the Fundação de Amparo à Pesquisa do Estado do Rio Grande do Sul (FAPERGS) under Grant [number 12/2115-6]. No conflicts of interest.	10	10	0	Physically active males aged 18-35	23.5	174	70.2	44.8	NS	Elbow flexor - MVC	Elbow flexors maximal strength was performed on an isokinetic dynamometer (Biodex System 3, Biodex Medical Systems, Shirley, New York, USA). Paricipants were positioned on the dynamometer according to the manufacturer’s recommendations for elbow evaluations with elbow and shoulder positioned at 90° of flexion. After a warm-up protocol, three maximal 5-s isometric contractions were executed at 90°…	Resistance	Sleep deprivation	Lab	Questionnaire	8	0	No	7.3	0.5	24	Nm	66.7	6.6	61.6	6.3	5.1	4.92	-7.65	7.37631
Skein et al. 2011_1	Intermittent-sprint performance and muscle glycogen after 30 h of sleep deprivation	Funding received from Sport and Recreation New Zealand and the Massey University Research Fund. Conflicts of interest not reported.	10	10	0	Male team-sport atheltes	21	178.6	81.5	56.8	NS	MVC - right knee extensor	The MVC test was completed on a modified dynamometer, in which participants were seated on a straight-back chair with the hip and knee angle at 90- (0- represents full extension).consisted of a series of 15 maximal isometric contractions of right knee extensors. Participants were instructed to produce a maximal isometric effort for duration of ~3 s for each contraction, with the start of each con…	Resistance	Sleep deprivation	Lab*	Actigraphy	8.5	0	No	15	NS	30	Nm	453	123	415	85	38	94.7185	-8.38852	19.1276
Skein et al. 2013_3	The Effect of Overnight Sleep Deprivation After Competitive Rugby League Matches on Postmatch Physiological and Perceptual Recovery	Not reported.	11	11	0	Rugby league players	20.4	178.9	83	NS	NS	MVC - right knee extensor	Maximal voluntary contraction (MVC) of the right knee extensors was assessed using an isokinetic dynamometer (Kincom, Model 125, Chattanooga Group Inc, Hixon, USA). Subjects were seated and strapped to the dynamometer across the chest, hips and near the ankle (1.0 cm above the lateral malleolus) on the right leg, with arms crossed to isolate movement of the right knee extensors. Participants’ hip…	Resistance	Sleep deprivation	Lab	NS	8	0	Yes	8	0.5	24	Nm	176	40	181	31	5	31.2058	2.84091	16.0726
Skurvydas et al. 2020_2	One night of sleep deprivation impairs executive function but does not affect psychomotor or motor performance	No conflicts of interest. Funding not reported.	15	15	0	Healthy male students (participated in recreational activites 2-3 times/wk)	20.8	185	77.4	NS	NS	Handgrip - strength	A dynamometer was used to measure isometric hand grip strength. Participants were standing, shoulders adducted and neutrally rotated, elbow flexed at 90°, forearm in a neutral position and wrist between 0 and 30° of dorsiflexion. The dominant hand was used for strength assessment; all participants were right handed. They were allowed three trials at 30 s intervals, and the best result was recorde…	Resistance	Sleep deprivation	Lab	NS	8	0	Yes	8.3	NS	24	kg	44.8	9.7	46.5	11.5	1.7	9.1409	3.79464	18.3985
Souissi et al. 2003*_2	Effects of one night's sleep deprivation on anaerobic performance the following day	Research supported by a grant from the Lower Normandy Regional Council. Conflicts of interest not reported.	13	13	0	Health physical education students	22.4	180	67.7	NS	Intermediate type (score between 42 and 58)	Force/velocity test - braking force corresponding to zero velocity (F0)	The F–V test involved repetitive short maximal sprints (6 s) against increasing braking forces set before the start of the exercise. Seat height was adjusted for each subject. This height was recorded and kept the same for each subject in each trial. The feet were held in the pedals with toe-clips. The subject remained in a sitting position during each F–V test and was vigorously encouraged to re…	Cycling	Sleep deprivation	Lab*	Actigraphy	6	0	Yes	6	1	24	kg	18.1	1.6	18.1	1.1	0	1.23175	-5.52486e-10	6.22816
Souissi et al. 2003#_2	Effects of one night's sleep deprivation on anaerobic performance the following day	Research supported by a grant from the Lower Normandy Regional Council. Conflicts of interest not reported.	13	13	0	Health physical education students	22.4	180	67.7	NS	Intermediate type (score between 42 and 58)	Force/velocity test - braking force corresponding to zero velocity (F0)	The F–V test involved repetitive short maximal sprints (6 s) against increasing braking forces set before the start of the exercise. Seat height was adjusted for each subject. This height was recorded and kept the same for each subject in each trial. The feet were held in the pedals with toe-clips. The subject remained in a sitting position during each F–V test and was vigorously encouraged to re…	Cycling	Sleep deprivation	Lab*	Actigraphy	6	0	No	18	13	36	kg	18.6	1.5	18.1	1.4	0.5	1.23369	-2.68817	5.9578
Souissi et al. 2008a*_2	Effect of Time of Day and Partial Sleep Deprivation on Short-Term, High-Power Output	This study was supported in part by The Ministe`re de la Recherche Scientifique et du De ́veloppement des Comp ́etences, Tunisia. No conflicts of interest.	11	11	0	Physical education students	21.7	178	79	NS	Participants were selected as “neither type”	Force/velocity test - braking force corresponding to zero velocity (F0)	The F–V test involved repetitive short maximal sprints (6 s) against increasing braking forces set before the start of the exercise. Seat height was adjusted for each subject. This height was recorded and kept the same for each subject in each trial. The feet were held in the pedals with toe-clips. The subject remained in a sitting position during each F–V test and was vigorously encouraged to re…	Cycling	Early restriction	Lab	NS	7	3	Yes	7	1	1	kg	19.6	2.7	19.3	2.8	0.3	2.33521	-1.53061	10.6958
Souissi et al. 2008a#_2	Effect of Time of Day and Partial Sleep Deprivation on Short-Term, High-Power Output	This study was supported in part by The Ministe`re de la Recherche Scientifique et du De ́veloppement des Comp ́etences, Tunisia. No conflicts of interest.	11	11	0	Physical education students	21.7	178	79	NS	Participants were selected as “neither type”	Force/velocity test - braking force corresponding to zero velocity (F0)	The F–V test involved repetitive short maximal sprints (6 s) against increasing braking forces set before the start of the exercise. Seat height was adjusted for each subject. This height was recorded and kept the same for each subject in each trial. The feet were held in the pedals with toe-clips. The subject remained in a sitting position during each F–V test and was vigorously encouraged to re…	Cycling	Early restriction	Lab	NS	7	3	No	18	12	12	kg	21.4	3.2	20.1	2.6	1.3	2.52	-6.07477	10.6411
Souissi et al. 2008b*_2	Effect of Time of Day and Partial Sleep Deprivation on Short-Term, High-Power Output	This study was supported in part by The Ministe`re de la Recherche Scientifique et du De ́veloppement des Comp ́etences, Tunisia. No conflicts of interest.	11	11	0	Physical education students	21.7	178	79	NS	Participants were selected as “neither type”	Braking force corresponding to zero velocity (F0)	The F–V test involved repetitive short maximal sprints (6 s) against increasing braking forces set before the start of the exercise. Seat height was adjusted for each subject. This height was recorded and kept the same for each subject in each trial. The feet were held in the pedals with toe-clips. The subject remained in a sitting position during each F–V test and was vigorously encouraged to re…	Cycling	Late restriction	Lab	NS	7	4.5	Yes	7	1	4	kg	19.6	2.7	19.3	2.6	0.3	2.25042	-1.53061	10.3076
Souissi et al. 2008b#_2	Effect of Time of Day and Partial Sleep Deprivation on Short-Term, High-Power Output	This study was supported in part by The Ministe`re de la Recherche Scientifique et du De ́veloppement des Comp ́etences, Tunisia. No conflicts of interest.	11	11	0	Physical education students	21.7	178	79	NS	Participants were selected as “neither type”	Force/velocity test - braking force corresponding to zero velocity (F0)	The F–V test involved repetitive short maximal sprints (6 s) against increasing braking forces set before the start of the exercise. Seat height was adjusted for each subject. This height was recorded and kept the same for each subject in each trial. The feet were held in the pedals with toe-clips. The subject remained in a sitting position during each F–V test and was vigorously encouraged to re…	Cycling	Late restriction	Lab	NS	7	4.5	No	18	12	15	kg	21.4	3.2	19.5	2.8	1.9	2.57123	-8.8785	10.8153
Souissi et al. 2013a*_1	Effects of Time-of-Day and Partial Sleep Deprivation on Short-Term Maximal Performances of Judo Competitors	This study was financially supported by the Ministry of Higher Teaching and Scientific Research, Tunis, Tunisia. No conflicts of interest.	12	12	0	Judokas	18.6	178	77.1	NS	Participants were selected as “neither type”	Handgrip - strength	The maximal handgrip strength of the dominant hand was measured with a calibrated hand dynamometer (T.K.K. 5401; Takei, Tokyo, Japan). The judokas were standing comfortably with the shoulder adducted. The dynamometer was held freely without support; it was not touching the judoka’s trunk. The position of the hand remained constant with a downward direction. The palm did not flex on the wrist join…	Resistance	Late restriction	Lab	NS	7.5	3	Yes	9.3	3.5	7.5	kg	53.3	5.6	53.7	5.89	0.4	4.88186	0.750469	8.22415
Souissi et al. 2013a*_2	Effects of Time-of-Day and Partial Sleep Deprivation on Short-Term Maximal Performances of Judo Competitors	This study was financially supported by the Ministry of Higher Teaching and Scientific Research, Tunis, Tunisia. No conflicts of interest.	12	12	0	Judokas	18.6	178	77.1	NS	Participants were selected as “neither type”	MVC - elbow flexor	Participants performed 3 x 5 seconds MVC of the elbow flexor muscles of the dominant arm at 90 degree angle. They were strongly encouraged although visual feedback was provided to reach maximal level. Subjects were seated in an apparatus that held the shoulder abducted at 90 degree and 45 degree angles anterior to the frontal plane, the elbow flexed at 90 angle, and the forearm in a neutral posit…	Resistance	Late restriction	Lab	NS	7.5	3	Yes	9.3	3.5	7.5	N	346	98.6	336	92.6	10	81.301	-2.89017	21.1034
Souissi et al. 2013a#_1	Effects of Time-of-Day and Partial Sleep Deprivation on Short-Term Maximal Performances of Judo Competitors	This study was financially supported by the Ministry of Higher Teaching and Scientific Research, Tunis, Tunisia. No conflicts of interest.	12	12	0	Judokas	18.6	178	77.1	NS	Participants were selected as “neither type”	Handgrip - strength	The maximal handgrip strength of the dominant hand was measured with a calibrated hand dynamometer (T.K.K. 5401; Takei, Tokyo, Japan). The judokas were standing comfortably with the shoulder adducted. The dynamometer was held freely without support; it was not touching the judoka’s trunk. The position of the hand remained constant with a downward direction. The palm did not flex on the wrist join…	Resistance	Late restriction	Lab	NS	7.5	3	Last meal at 12	16.3	10.5	14.5	kg	55.3	5.63	53.5	5.69	1.8	4.80298	-3.25497	7.79545
Souissi et al. 2013a#_2	Effects of Time-of-Day and Partial Sleep Deprivation on Short-Term Maximal Performances of Judo Competitors	This study was financially supported by the Ministry of Higher Teaching and Scientific Research, Tunis, Tunisia. No conflicts of interest.	12	12	0	Judokas	18.6	178	77.1	NS	Participants were selected as “neither type”	MVC - elbow flexor	Participants performed 3 x 5 seconds MVC of the elbow flexor muscles of the dominant arm at 90 degree angle. They were strongly encouraged although visual feedback was provided to reach maximal level. Subjects were seated in an apparatus that held the shoulder abducted at 90 degree and 45 degree angles anterior to the frontal plane, the elbow flexed at 90 angle, and the forearm in a neutral posit…	Resistance	Late restriction	Lab	NS	7.5	3	Last meal at 13	16.3	10.5	14.5	N	387.824	84.3	330.487	95	57.337	76.6851	-14.7843	17.7886
Souissi et al. 2013b*_1	Effects of Time-of-Day and Partial Sleep Deprivation on Short-Term Maximal Performances of Judo Competitors	This study was financially supported by the Ministry of Higher Teaching and Scientific Research, Tunis, Tunisia. No conflicts of interest.	12	12	0	Judokas	18.6	178	77.1	NS	Participants were selected as “neither type”	Handgrip - strength	The maximal handgrip strength of the dominant hand was measured with a calibrated hand dynamometer (T.K.K. 5401; Takei, Tokyo, Japan). The judokas were standing comfortably with the shoulder adducted. The dynamometer was held freely without support; it was not touching the judoka’s trunk. The position of the hand remained constant with a downward direction. The palm did not flex on the wrist join…	Resistance	Early restriction	Lab	NS	7.5	3	Yes	9.3	3.5	3.5	kg	53.3	5.6	53.97	5.42	0.67	4.67823	1.25704	7.87916
Souissi et al. 2013b*_2	Effects of Time-of-Day and Partial Sleep Deprivation on Short-Term Maximal Performances of Judo Competitors	This study was financially supported by the Ministry of Higher Teaching and Scientific Research, Tunis, Tunisia. No conflicts of interest.	12	12	0	Judokas	18.6	178	77.1	NS	Participants were selected as “neither type”	MVC - elbow flexor	Participants performed 3 x 5 seconds MVC of the elbow flexor muscles of the dominant arm at 90 degree angle. They were strongly encouraged although visual feedback was provided to reach maximal level. Subjects were seated in an apparatus that held the shoulder abducted at 90 degree and 45 degree angles anterior to the frontal plane, the elbow flexed at 90 angle, and the forearm in a neutral posit…	Resistance	Early restriction	Lab	NS	7.5	3	Yes	9.3	3.5	3.5	N	344	99.9975	334	96.6	10	83.466	-2.90698	21.7814
Souissi et al. 2013b#_1	Effects of Time-of-Day and Partial Sleep Deprivation on Short-Term Maximal Performances of Judo Competitors	This study was financially supported by the Ministry of Higher Teaching and Scientific Research, Tunis, Tunisia. No conflicts of interest.	12	12	0	Judokas	18.6	178	77.1	NS	Participants were selected as “neither type”	Handgrip - strength	The maximal handgrip strength of the dominant hand was measured with a calibrated hand dynamometer (T.K.K. 5401; Takei, Tokyo, Japan). The judokas were standing comfortably with the shoulder adducted. The dynamometer was held freely without support; it was not touching the judoka’s trunk. The position of the hand remained constant with a downward direction. The palm did not flex on the wrist join…	Resistance	Early restriction	Lab	NS	7.5	3	Last meal at 12	16.3	10.5	10.5	kg	55.3	5.63	55	5.83	0.3	4.86544	-0.542495	7.89829
Souissi et al. 2013b#_2	Effects of Time-of-Day and Partial Sleep Deprivation on Short-Term Maximal Performances of Judo Competitors	This study was financially supported by the Ministry of Higher Teaching and Scientific Research, Tunis, Tunisia. No conflicts of interest.	12	12	0	Judokas	18.6	178	77.1	NS	Participants were selected as “neither type”	MVC - elbow flexor	Participants performed 3 x 5 seconds MVC of the elbow flexor muscles of the dominant arm at 90 degree angle. They were strongly encouraged although visual feedback was provided to reach maximal level. Subjects were seated in an apparatus that held the shoulder abducted at 90 degree and 45 degree angles anterior to the frontal plane, the elbow flexed at 90 angle, and the forearm in a neutral posit…	Resistance	Early restriction	Lab	NS	7.5	3	Last meal at 13	16.3	10.5	10.5	N	387.824	84.3	365.094	55.82	22.73	64.8009	-5.86091	15.3423
Temesi et al. 2013_1	Does central fatigue explain reduced cycling after complete sleep deprivation?	John Temesi was supported by a doctoral research grant from the Rhône-Alpes. No conflicts of interest.	12	12	0	Healthy active (5 sessions/wk)	28	180	71	60	Excluded if score <30 or >70	MVC - knee extension	Subjects were seated upright in a custom-built chair with both hips and right knee at 90° of flexion. Maximal force was determined from four MVCs separated by 30 s.	Resistance	Sleep deprivation	Lab*	Actiheart	8	0	No	14	6	30	N	610	100	577	94	33	82.4864	-5.40984	12.1444
Individual participant pools from a single study are denoted by the addition of a caret followed roman numeral (i.e., ^i, ^ii, ^iii etc.) to the to the citation; different sleep loss methods (i.e., deprivation and late-restriction or early-restriction) from a single research study are denoted by the addition of a lower-case letter (i.e., a, b) to the citation; * or # indicates task performed in t…
Definitions/abbreviations
lab	both intervention and control slept in lab
lab*	intervention slept in lab, control at home
lab**	intervention slept in lab, control not described
%	percentage
kg	kilogram
N	Newton
Nm	Newton meter

## Sheet: Endurance
Author/s	Title	Sources of funding/conflict of interest	N	N - male	N - female	Subject description	Age (y)	Height (cm)	Body mass (kg)	VO2peak (ml/kg/bm)	Chronotype	Exercise task	Exercise task description	Mode of exercise	Sleepprotocol	Sleep location	Quantification of sleep - method	Sleep time total - control (h)	Sleep time total - intervention (h)	Fasted	Tme of exercise task	Time awake before exercise - control (h)	Time awake before exercise - intervention (h)	Unit	Control mean	Control SD	Intervention mean	Intervention SD	Mean difference	SD difference	%MD change	SD% change
Arazi et al. 2019_1	Effects of Overnight Sleep Deprivation on Appetite and Physical Performance in Elite Female Soccer Players	No funding or conflicts of interest.	12	0	12	Elite female soccer players	28.5	160	55.12	NS	NS	1.6 km TT	Note - the detail of method is extremeley poor. Aerobic power with a test of 1609 meters or 1 mile	Running	Sleep deprivation	NS	NS	8.5	0	No	10	2.5	26.5	s	496.8	44.4	611.4	43.2	114.6	37.1814	-23.0676	6.7181
Azboy et al. 2009^i	Effects of sleep deprivation on cardiorespiratory functions of the runners and volleyball players during rest and exercise	Not reported.	10	10	0	Male middle-distance runners	18.1	179.6	71.3	43.9	NS	TTE - GXT	The exercise testing was performed on a bicycle ergometer (Ergometric 900, Bitz, Germany), and the subjects exercised by pedalling at a constant frequency (50 revolutions/minute). The subjects were strongly encouraged to cycle to the point of exhaustion. The time from the initiation of work, until a pedalling at constant frequency could not sustained, was accepted as time to exhaustion. The proto…	Cycling	Sleep deprivation	Lab**	NS	7.5	0	No	NS	NS	27.5	s	778	85.4	740	84.6	38	72.1285	-4.88432	8.32112
Azboy et al. 2009^ii	Effects of sleep deprivation on cardiorespiratory functions of the runners and volleyball players during rest and exercise	Not reported.	10	10	0	Volleyball players	20.7	178.6	102.3	43.06	NS	TTE - GXT	The exercise testing was performed on a bicycle ergometer (Ergometric 900, Bitz, Germany), and the subjects exercised by pedalling at a constant frequency (50 revolutions/minute). The subjects were strongly encouraged to cycle to the point of exhaustion. The time from the initiation of work, until a pedalling at constant frequency could not sustained, was accepted as time to exhaustion. The proto…	Cycling	Sleep deprivation	Lab**	NS	7.5	0	No	NS	NS	27.5	s	701	33.6	667	51.987	34	39.9469	-4.85021	5.24376
Brodan and Kuhn 1967	Physical performance in man during sleep deprivation	Not reported.	7	7	0	Partly trained in sports	23.12	NS	NS	NS	NS	Harvard step test	Participant steped up onto, and back down from a step at a rate of 30 completed steps per minute (one second up, one second down) for 5 minutes or until exhaustion. Exhaustion was defined when the subject could not maintain the stepping rate for 15 continuous seconds. The subject immediately sat down on completion of the test, and the total number of their heart beats were counted from 1 to 1½ mi…	Step	Sleep deprivation	NS	NS	NS	0	NS	NS	NS	24	FI	96.57	10.46	92.71	12.2	3.86	9.74209	-3.9971	9.08915
Chase et al. 2017_3	One night of sleep restriction following heavy exercise impairs 3-km cycling time-trial performance in the morning	No funding or conflicts of interest.	7	6	1	Recreational cyclists	24	169	68	63	NS	3 km TT	Following 10 min of rest, participants performed a 20-min warm-up (10 min at 50% Wmax; 10 min at 60% Wmax) on a cycle ergometer, which was immediately followed by a computer simulated, self-paced 3-km time trial (TT). Participants were verbally encouraged to give maximal effort prior to beginning the TT. During the TT, participants were only permitted to view elapsed distance.	Cycling	Late restriction	Home	Actigraphy	7.1	2.4	No	8	2.1	6.6	s	303	25	310	18	7	19.3132	-2.31023	5.81083
Chen 1991	Effects of 30-h sleep loss on cardiorespiratory functions at rest and in exercise	This study was supported by National Science Council Grant NSC78-04120B006-23. Conflicts of interest not reported.	15	15	0	Healthy volunteers (sedentary n=13; regugalr exercise n=2)	24.1	173	63.8	32.9	NS	TTE - cycling	1-min incremental exercise test on a bicyle ergometer. The work increments of the first few minutes were either 10 or 20 W/min, according to individual fitness, It was then followed by the same increment of 10 W/min, so that exhaustion would occur within 6-12 min.	Cycling	Sleep deprivation	Lab**	NS	8	0	NS	13.3	NS	30	Min	8.6	0.3	8.3	0.3	0.3	0.254558	-3.48837	2.65667
Cullen et al. 2019a_3	The effects of a single night of complete and partial sleep deprivation on physical and cognitive performance: A Bayesian analysis	This research was supported by the National Institute for Health Research (NIHR) Leicester Biomedical Research Centre. No conlficts of interest.	10	10	0	Recreational active males	27	182	88	43	NS	15-min self paced - cycling	Participants completed a 15-minute self-paced time trial on a cycle ergometer. The ergometer was placed in linear mode, where power output is dependent upon pedal cadence according to the following equation: W = L x (rpm)2. The linear factor was set so that the individuals preferred pedal cadence would result in a power output equivalent to 85% of the maximal workload achieved in the maximal test.	Cycling	Late restriction	Lab*	Actigraphy	7.78	3.63	Yes	8	1.3	5.5	W	225	42	212	46	13	37.5105	-5.77778	14.9835
Cullen et al. 2019b_3	The effects of a single night of complete and partial sleep deprivation on physical and cognitive performance: A Bayesian analysis	This research was supported by the National Institute for Health Research (NIHR) Leicester Biomedical Research Centre. No conlficts of interest.	10	10	0	Recreational active males	27	182	88	43	NS	15-min self paced - cycling	Participants completed a 15-minute self-paced time trial on a cycle ergometer. The ergometer was placed in linear mode, where power output is dependent upon pedal cadence according to the following equation: W = L x (rpm)2. The linear factor was set so that the individuals preferred pedal cadence would result in a power output equivalent to 85% of the maximal workload achieved in the maximal test.	Cycling	Sleep deprivation	Lab*	Actigraphy	8	0	Yes	8	NS	24	W	225	42	197	61	28	46.9642	-12.4444	19.1006
Holland 1967	Effects of Limited Sleep Deprivation on Performance of Selected Motor Tasks	Not reported.	24	24	0	College students	NS	NS	NS	NS	NS	TTE - cycling	Subjects were given standardized instructions indicating that they should go “all out” and continue to pedal as long as they possibly could while the resistance factor was increased each minute (1 kpm/min for the first 4 min, and 1/2 kpm./min. thereafter). When the subject was unable to maintain the rate the test ended and the total kpm were calculated.	Cycling	Sleep deprivation	Lab*	NS	NS	0	No	NS	NS	24	kpm	6374.7	1591.96	5802.5	981.919	572.2	1156	-8.97611	18.1343
Khcharem et al. 2020	Effects of caffeine ingestion on 8-km run performance and cognitive function after 26 hours of sleep deprivation	No funding or conflicts of interest.	10	10	0	Healthy recreational runners	21.7	176	66.7	51.3	NS	8 km run - time	An 8-km race was carried out as an official outdoor competition. All the athletes started running at the same time and competed against each other to finish in first place. It took place on an outdoor 400 m athletics track under the same conditions of temperature (22 to 26 °C), humidity (37 to 39%), atmospheric pressure (1005 to 1020 mbar) and wind (11 to 18 km/h). The runners were encouraged to …	Running	Sleep deprivation	Lab	NS	8.5	0	NS	9	2	26	Min	34.05	2.5894	36.79	3.4	2.74	2.64498	-8.04699	7.05052
Martin 1981	Effect of sleep-deprivation on tolerance of prolonged exercise	Not reported.	8	5	3	Physically active	23.6	NS	NS	NS	NS	TTE - walk at 80% VO2max	Subjects performed a treadmill walk to exhaustion at an exercise intensity requiring about 80% of the maximal aerobic power (VO2max). Treadmill grades sufficient to require about 80% of the VO2 max were selected for each subject on the basis of heart rates measured during familiarization experiments. In these experiments, heart rates were measured at a variety of treadmill grades, and the work lo…	Walking	Sleep deprivation	Lab*	NS	7.8	0	NS	19	NS	36	Min	74.4	36.9	67.3	37.6	7.1	31.614	-9.54301	38.14
Mougin 1991	Effects of Sleep Disturbances On Subsequent physical performance	Not reported.	7	7	0	Cyclists	25.6	181	72.3	62.4	NS	PPO at exhastuion - GXT cycling	The protocol consisted of a 10-min warm-up period requiring steps of graded exercise intensity such that, at the end of the period, a steady intensity corresponding to 75% of predetermined VO2max was reached. This intensity was maintained for 20 min and then progressively increased (10 W every 30 s) until exhaustion.	Cycling	Sleep restriction	Lab	PSG	8.5	4.5	NS	14	7	7	W	361.4	34.39	354.3	39.95	7.1	31.9391	-1.96458	7.96096
Mougin et al. 2001a	Hormonal responses to exercise after partial sleep deprivation and after a hypnotic drug-induced sleep	This work was supported by the ‘Laboratory SYNTHELABO, France’. Conflicts of interest not reported.	8	8	0	Highly trained athletes	24	177	71.5	63.5	Intermediate type	PPO at exhastuion - GXT cycling	The protocol consisted of a 10-min warm-up period requiring steps of graded exercise intensity such that, at the end of the period, a steady intensity corresponding to 75% of predetermined VO2max was reached. This intensity was maintained for 20 min and then progressively increased (10 W every 30 s) until exhaustion.	Cycling	Late restriction	Lab	PSG	8.5	4.5	NS	14	7	11	W	309	28.3	292	36.8	17	28.6721	-5.50162	8.41601
Mougin et al. 2001b	Hormonal responses to exercise after partial sleep deprivation and after a hypnotic drug-induced sleep	This work was supported by the ‘Laboratory SYNTHELABO, France’. Conflicts of interest not reported.	8	8	0	Highly trained athletes	24	177	71.5	63.5	Intermediate type	PPO at exhastuion - GXT cycling	The protocol consisted of a 10-min warm-up period requiring steps of graded exercise intensity such that, at the end of the period, a steady intensity corresponding to 75% of predetermined VO2max was reached. This intensity was maintained for 20 min and then progressively increased (10 W every 30 s) until exhaustion.	Cycling	Early restriction	Lab	PSG	8.5	4	NS	14	7	7	W	309	28.3	294	31.1	15	25.3285	-4.85437	7.36781
Oliver et al. 2009	One night of sleep deprivation decreases treadmill endurance performance	Not reported.	11	11	0	Recreationally active healthy	20	NS	77.6	55.5	NS	30-min self paced test on treadmill (control their own speed - gradient fixed to 1%)	Subjects performed a 30 min pre-load treadmill run at 60% VO2 max followed by a 30 min self-paced distance test.	Running	Sleep deprivation	Lab	Actigraphy	8.27	0	No	12	NS	30	M	6224	818	6037	759	187	214	-3.0045	3.4383
Omiya et al. 2009	Heart-Rate Response to Sympathetic Nervous Stimulation, Exercise, and Magnesium Concentration in Various Sleep Conditions.	Not reported.	16	16	0	Healthy male medical-college students	21.5	171	68.3	42.3	NS	TTE - GXT	After a 4-min rest on the cycle ergometer, exercise began with a 4-min warm-up (20 W) followed by an increase in load (1 W per 3 s) until volitional exhaustion	Cycling	Sleep restriction	Home	Questionnaire/interview	7.56	3	NS	19	NS	NS	s	699.3	72.7	677	77.7	22.3	63.9697	-3.1889	8.21635
Racinais et al. 2004	Effect of sleep deprivation on shuttle run score in middle-aged amateur athletes- Influence of initial score	Not reported.	22	17	5	Athletes training 9.2 h/wk	M: 29.2; F: 25.4	M: 178; F: 163	M: 71.3; F: 55.2	M: 57.4; F: 45.5	NS	20 M Shuttle run	VO2peak was estmated using the Leger and Gadoury shuttle test with 1-minute stages. The test was performed on a synthetic track.	Running	Sleep deprivation	Lab*	NS	8	0	NS	11.3	3.5	28	VO2max	54.7	7	55.2	6	0.5	5.58928	0.914077	9.20635
Rae et al. 2017	One night of partial sleep deprivation impairs recovery from a single exercise training session	This study was funded through a Research Development Grant from the Univer- sity of Cape Town (DER), South African National Research Founda- tion Incentive Funding for Rated Researchers (AJM and TAK), and TAK is a recipient of the Tim and Marilyn Noakes Sports Science Postdoctoral Fellowship. No conflicts of interest.	16	16	0	Trained male cyclists	32.3	180	76.9	57.6	Chronotype score = 63	PPO - GXT cycling	This 15 min test comprised three stages: 6 min at 60% of maximum heart rate max (HRmax), 6 min at 80% HRmax and 3 min at 90% HRmax. Following this, the ramp format PPO test began at 2.5 W kg−1 body weight for 1 min. Power then increased by 20 W min−1 until participants were unable to maintain a minimum cadence of 70 rpm or reached volitional exhaustion.	Cycling	Early restriction	Lab	Actigraphy	6.5	3.38	No	18.3	12.23	14.12	W/kg	4.42	0.7	4.16	0.72	0.26	0.602727	-5.88235	12.2406
Roberts et al. 2019A	Extended Sleep Maintains Endurance Performance Better than Normal or Restricted Sleep	Funding provided by the School of Exercise and Nutrition Sciences at Deakin University. No conflicts of inerest.	9	9	0	Trained cyclists and triathletes	30	NS	NS	63	moderate morning type (n=5); definte morning (n=2); intermediate (n+2)	TT - cycling	A cycling time trial was completed where a pre-determined amouint of work (kJ) needed to be completed as qucik as possible. The target work for the time trial was the estimated work expended when cycling at anaerboic threshold for 1 h: work (kJ)= (Watts @ AT x 3600)/1000. Power at AT (WAT) was determined from a regression of the relationship between oxygen uptake VO2max and power (W) for the firs…	Cycling	Sleep restriction	Home	Actigraphy	7.1	4.7	No	6.45	1.18	1.5	Min	58	2.8	59.5	1.7	1.5	2.15342	-2.58621	3.43567
Roberts et al. 2019B	Effects of total sleep deprivation on endurance cycling performance and heart rate indices used for monitoring athlete readiness	Funding provided by the School of Exercise and Nutrition Sciences at Deakin University. No conflicts of inerest.	13	13	0	Cyclists and triatheltes	33	NS	NS	55	Intermediate type (n=8); moderate (n=5);	TT - cycling	A cycling time trial was completed where a pre-determined amouint of work (kJ) needed to be completed as qucik as possible. The target work for the time trial was the estimated work expended when cycling at anaerboic threshold for 1 h: work (kJ)= (Watts @ AT x 3600)/1000. Power at AT (WAT) was determined from a regression of the relationship between oxygen uptake VO2max and power (W) for the firs…	Cycling	Sleep deprivation	Lab*	Actigraphy	5.9	0	Yes	7.3	NS	25	Min	58.7	4	64.3	7.4	5.6	5.73341	-9.54003	9.13092
Rodrigues et al. 2021_3	Combined and isolated effects of alcohol consumption and sleep deprivation on maximal strength, muscle endurance and aerobic exercise performance in healthy men: a cross-over randomized controlled trial	This work was supported by the Fundação de Amparo à Pesquisa do Estado do Rio Grande do Sul (FAPERGS) under Grant [number 12/2115-6]. No conflicts of interest.	10	10	0	Physically active males aged 18-37	23.5	174	70.2	44.8	NS	TTE - running	Participants performed an aerobic exercise protocol in a treadmill at an intensity correspondent to 10% above of VT1 (78 ± 5.77% of VO2peak), for as long as possible. This intensity was chosen to produce less individual variation in metabolic responses. Verbal encouragement was provided during the test.	Running	Sleep deprivation	Lab	Questionnaire	8	0	No	7.3	0.5	24	Min	25.7	12.2	25.5	12	0.2	9.21694	-0.78	35.8636
Temesi et al. 2013_2	Does central fatigue explain reduced cycling after complete sleep deprivation?	John Temesi was supported by a doctoral research grant from the Rhône-Alpes. No conflicts of interest.	12	12	0	Healthy active (5 sessions/wk)	28	180	71	60	Excluded if score <30 or >70	TTF - cycling	The timed exercise to task failure (TTF), commenced with 5 min at 65% MaxAerobicPower (MAP), increasing stepwise by 5% MAP every 5 min until task failure.	Cycling	Sleep deprivation	Lab*	Actiheart	8	0	No	15	7	31	s	1250	280	1200	252	50	58.5	-4	4.68
Individual participant pools from a single study are denoted by the addition of a caret followed roman numeral (i.e., ^i, ^ii, ^iii etc.) to the to the citation; different sleep loss methods (i.e., deprivation and late-restriction or early-restriction) from a single research study are denoted by the addition of a lower-case letter (i.e., a, b) to the citation; * or # indicates task performed in t…
Definitions/abbreviations
lab	both intervention and control slept in lab
lab*	intervention slept in lab, control at home
lab**	intervention slept in lab, control not described
FI	fatigue index
kpm	kilopondmetres
M	metre
Min	minute
s	second
W	watt
W/kg	watt/kilogram
VO2max	maximal oxygen consumption

## Sheet: Strength-endurance
Author/s	Title	Sources of funding/conflict of interest	N	N - male	N - female	Subject description	Age (y)	Height (cm)	Body mass (kg)	VO2peak (ml/kg/bm)	Chronotype	Exercise task	Exercise task description	Mode of exercise	Sleepprotocol	Sleep location	Quantification of sleep - method	Sleep time total - control (h)	Sleep time total - intervention (h)	Fasted	Tme of exercise task	Time awake before exercise - control (h)	Time awake before exercise - intervention (h)	Unit	Control mean	Control SD	Intervention mean	Intervention SD	Mean difference	SD difference	%MD change	SD% change
Arnal et al. 2016_2	Sleep Extension before Sleep Loss: Effects on Performance and Neuromuscular Function	Pierrick Arnal was supported by a doctoral research grant from the General Directorate for Armament (DGA, Ministry of Defence). Research support was provided by the DGA, contracts 14Ca703 and PDH-1-SMO-2-508. The authors declare no conflict of interest.	12	12	0	Physically activity <4 h/wk	32.2	177	75.2	NS	Intermidate chronotype included only	Knee extenson - fatiguing task	Participant were asked to produce a sustained isometric knee extension at 10% MVC (real-time visual feedback provded) as accurately and for as long as possible. The target level was increased to 15, 20, and 25% MVC after 9, 12, and 15 min of sustanined contraction, respectively. Task failure was defined as an inability of the subject to maintain force within 5% of the target level for more than 3…	Resistance	Sleep deprivation	Lab	PSG	8.25	0	No	19	12	37	s	816.8	129.9	781.6	134.6	35.2	112.299	-4.3095	12.3424
Blumert et al. 2007_2	The acute effects of twenty-four hours of sleep loss on the performance of national-caliber male collegiate weightlifters	This study was funded by a National Strength and Conditioning Association Student research award. Conflicts of interest not reported.	9	9	0	Collegiate national-caliber weightlifters	20.7	179	102	NS	Moderately evening to intermediate chronotypes (score between 31 and 58)	Snatch - volume load	Subjects performed the following protocol: 2 x 70%, 2 X 80%, 1 x 90%, 1 x 95%, 2-3 x (1 x 100%) %1RM	Resistance	Sleep deprivation	Lab*	NS	8	0	Yes	9	1	24	kg	815.28	157.1	823.33	153.45	8.05	131.797	0.987391	14.5106
Blumert et al. 2007_4	The acute effects of twenty-four hours of sleep loss on the performance of national-caliber male collegiate weightlifters	This study was funded by a National Strength and Conditioning Association Student research award. Conflicts of interest not reported.	9	9	0	Collegiate national-caliber weightlifters	20.7	179	102	NS	Moderately evening to intermediate chronotypes (score between 31 and 58)	Clean and Jerk - volume load	Subjects performed the following protocol: 2 x 70%, 2 X 80%, 1 x 90%, 1 x 95%, 2-3 x (1 x 100%) %1RM	Resistance	Sleep deprivation	Lab*	NS	8	0	Yes	9	1	24	kg	718.06	118.84	704.17	147.58	13.89	115.99	-1.93438	14.605
Blumert et al. 2007_6	The acute effects of twenty-four hours of sleep loss on the performance of national-caliber male collegiate weightlifters	This study was funded by a National Strength and Conditioning Association Student research award. Conflicts of interest not reported.	9	9	0	Collegiate national-caliber weightlifters	20.7	179	102	NS	Moderately evening to intermediate chronotypes (score between 31 and 58)	Front squat - volume load	Subjects performed the following protocol: 2 x 70%, 2 X 80%, 1 x 90%, 1 x 95%, 2-3 x (1 x 100%), 3 x (3 x 85%), 2 x (6 x 70% %1RM	Resistance	Sleep deprivation	Lab*	NS	8	0	Yes	9	1	24	kg	2739.44	964.61	2505	851.7	234.44	777.348	-8.55795	25.5332
Cook et al. 2012_1	Acute Caffeine Ingestion's Increase of Voluntarily Chosen Resistance-Training Load After Limited Sleep	Not reported.	16	16	0	Professional rugby players	20.9	185	97	NS	NS	Product of repetitions and load at 85% 1RM - bench press	Four sets of bench press using 85% of their individually defined 1-RM. Participants rested for 90 s between sets (and 3 min between exercises). They were accompanied by a trainer during the workout who verbally encouraged them to perform as many repetitions on each set as they felt they could without failure. No assistance was given, and any failed repetitions were not counted. All sets were atte…	Resistance	Sleep restriction	Home	Sleep log	8	6	No	11	NS	NS	kg	2348	318	1787	276	561	254.867	-23.8927	9.7742
Cook et al. 2012_2	Acute Caffeine Ingestion's Increase of Voluntarily Chosen Resistance-Training Load After Limited Sleep	Not reported.	16	16	0	Professional rugby players	20.9	185	97	NS	NS	Product of repetitions and load at 85% 1RM - squat	Four sets of back squat using 85% of their individually defined 1-RM. Participants rested for 90 s between sets (and 3 min between exercises). They were accompanied by a trainer during the workout who verbally encouraged them to perform as many repetitions on each set as they felt they could without failure. No assistance was given, and any failed repetitions were not counted. All sets were attem…	Resistance	Sleep restriction	Home	Sleep log	8	6	No	11	NS	NS	kg	2974	297	2370	276	604	243.846	-20.3093	7.36564
Cook et al. 2012_3	Acute Caffeine Ingestion's Increase of Voluntarily Chosen Resistance-Training Load After Limited Sleep	Not reported.	16	16	0	Professional rugby players	20.9	185	97	NS	NS	Product of repetitions and load at 85% 1RM - bent over row	Four sets of bent over row using 85% of their individually defined 1-RM. Participants rested for 90 s between sets (and 3 min between exercises). They were accompanied by a trainer during the workout who verbally encouraged them to perform as many repetitions on each set as they felt they could without failure. No assistance was given, and any failed repetitions were not counted. All sets were at…	Resistance	Sleep restriction	Home	Sleep log	8	6	No	11	NS	NS	kg	1797	297	1617	255	180	237.262	-10.0167	11.895
Rodrigues et al. 2021_2	Combined and isolated effects of alcohol consumption and sleep deprivation on maximal strength, muscle endurance and aerobic exercise performance in healthy men: a cross-over randomized controlled trial	This work was supported by the Fundação de Amparo à Pesquisa do Estado do Rio Grande do Sul (FAPERGS) under Grant [number 12/2115-6]. No conflicts of interest.	10	10	0	Physically active males aged 18-36	23.5	174	70.2	44.8	NS	Elbow flexor - time to exhaustion	Elbow flexor endurance test was performed on an isokinetic dynamometer (Biodex System 3, Biodex Medical Systems, Shirley, New York, USA). participants were instructed to maintain the torque at a target value of 70% of isometric peak torque for as long as possible. Once the participants could not maintain the force level, the test was stopped and time to exhaustion was determined (TTEEF). Visual f…	Resistance	Sleep deprivation	Lab	Questionnaire	8	0	No	7.3	0.5	24	s	47.3	68	49	11.9	1.7	60.1377	3.59	127.141
Skurvydas et al. 2020_3	One night of sleep deprivation impairs executive function but does not affect psychomotor or motor performance	No conflicts of interest. Funding not reported.	15	15	0	Healthy male students (participated in recreational activites 2-3 times/wk)	20.8	185	77.4	NS	NS	MVC - 30 s knee extension sustained contraction	The isometric torque of knee extensor muscles was measured using an isokinetic dynamometer (System 3; Biodex Medical Systems, Shirley, NY). The subject sat upright in the dynamometer chair with the knee joint positioned at 110 degrees (180 = full knee extension).	Resistance	Sleep deprivation	Lab	NS	8	0	Yes	8.3	NS	24	Nm	336.5	51.2	291.1	74.4	45.4	57.2793	-13.4918	15.5773
Individual participant pools from a single study are denoted by the addition of a caret followed roman numeral (i.e., ^i, ^ii, ^iii etc.) to the to the citation; different sleep loss methods (i.e., deprivation and late-restriction or early-restriction) from a single research study are denoted by the addition of a lower-case letter (i.e., a, b) to the citation; * or # indicates task performed in t…
Definitions/abbreviations
lab	both intervention and control slept in lab
lab*	intervention slept in lab, control at home
lab**	intervention slept in lab, control not described
kg	kilogram
Nm	Newton meter
s	second

## Sheet: Skill
Author/s	Title	Sources of funding/conflict of interest	N	N - male	N - female	Subject description	Age (y)	Height (cm)	Body mass (kg)	VO2peak (ml/kg/bm)	Chronotype	Exercise task	Exercise task description	Mode of exercise	Sleepprotocol	Sleep location	Quantification of sleep - method	Sleep time total - control (h)	Sleep time total - intervention (h)	Fasted	Tme of exercise task	Time awake before exercise - control (h)	Time awake before exercise - intervention (h)	Unit	Control mean	Control SD	Intervention mean	Intervention SD	Mean difference	SD difference	%MD change	SD% change
Cook et al. 2011_1	Skill execution and sleep deprivation: effects of acute caffeine or creatine supplementation - a randomized placebo-controlled trial	In part this study was supported by grants (ESPRIT) from Engineering and Physical Sciences Research Council UK and by UK Sport Council. No conflicts of interest.	10	10	0	Professional rugby (back position) players	20.5	181	90	NS	NS	Rugby passess out of 10 - dominant side	The repeated rugby passing skill was performed indoors and consisted of: a 20 m sprint in which at the 10 m mark the player had to attempt to pass a rugby ball left or right (alternating) through a hanging hoop (diameter 1.5 m) 10 m away from them. Players were also asked to identify their better passing side (dominant). All 10 players clearly believed they had a better passing side, and this was…	Skill	Sleep restriction	Home	Sleep log	8	4	No	11.3	NS	NS	No. of passess	9	0.47882	7.31	0.671	1.69	0.517939	-18.7778	5.25028
Cook et al. 2011_2	Skill execution and sleep deprivation: effects of acute caffeine or creatine supplementation - a randomized placebo-controlled trial	In part this study was supported by grants (ESPRIT) from Engineering and Physical Sciences Research Council UK and by UK Sport Council. No conflicts of interest.	10	10	0	Professional rugby (back position) players	20.5	181	90	NS	NS	Rugby passess out of 10 - non-dominant side	The repeated rugby passing skill was performed indoors and consisted of: a 20 m sprint in which at the 10 m mark the player had to attempt to pass a rugby ball left or right (alternating) through a hanging hoop (diameter 1.5 m) 10 m away from them. Players were also asked to identify their better passing side (dominant). All 10 players clearly believed they had a better passing side, and this was…	Skill	Sleep restriction	Home	Sleep log	8	4	No	11.3	NS	NS	No. of passess	8.21	0.78	6.5	0.52	1.71	0.599693	-20.8283	6.703
Edwards and Waterhouse 2009*	Effects of One Night of Partial Sleep Deprivation upon Diurnal Rhythms of Accuracy and Consistency in Throwing Darts	No conflicts of interest. Funding not reported.	60	44	16	Dart throwers	21.3	175	74	NS	NS	Dart throw	Participants threw a single dart at the target a total of 20 times. After each throw, the score for the dart was recorded, and then the dart was collected for the next throw. The scoring system was as follows: for throwing a dart into the central ring (bulls-eye), the score was 10 points; the ring next to the bulls-eye scored 9 points, and so on until the last ring scored 1 point. Darts falling o…	Skill	Early restriction	Home	NS	8	4	No	8	1	1	Mean score	4.02	1.32	3.4	1.39	0.62	1.24	-15.4229	30.8458
Edwards and Waterhouse 2009#i	Effects of One Night of Partial Sleep Deprivation upon Diurnal Rhythms of Accuracy and Consistency in Throwing Darts	No conflicts of interest. Funding not reported.	60	44	16	Dart throwers	21.3	175	74	NS	NS	Dart throw	Participants threw a single dart at the target a total of 20 times. After each throw, the score for the dart was recorded, and then the dart was collected for the next throw. The scoring system was as follows: for throwing a dart into the central ring (bulls-eye), the score was 10 points; the ring next to the bulls-eye scored 9 points, and so on until the last ring scored 1 point. Darts falling o…	Skill	Early restriction	Home	NS	8	4	No	12	5	5	Mean score	4.43	1.63	4.01	1.55	0.42	1.3511	-9.48081	27.3852
Edwards and Waterhouse 2009#ii	Effects of One Night of Partial Sleep Deprivation upon Diurnal Rhythms of Accuracy and Consistency in Throwing Darts	No conflicts of interest. Funding not reported.	60	44	16	Dart throwers	21.3	175	74	NS	NS	Dart throw	Participants threw a single dart at the target a total of 20 times. After each throw, the score for the dart was recorded, and then the dart was collected for the next throw. The scoring system was as follows: for throwing a dart into the central ring (bulls-eye), the score was 10 points; the ring next to the bulls-eye scored 9 points, and so on until the last ring scored 1 point. Darts falling o…	Skill	Early restriction	Home	NS	8	4	No	16	9	9	Mean score	4.51	1.55	4.12	1.47	0.39	1.28332	-8.64745	25.5512
Edwards and Waterhouse 2009#iii	Effects of One Night of Partial Sleep Deprivation upon Diurnal Rhythms of Accuracy and Consistency in Throwing Darts	No conflicts of interest. Funding not reported.	60	44	16	Dart throwers	21.3	175	74	NS	NS	Dart throw	Participants threw a single dart at the target a total of 20 times. After each throw, the score for the dart was recorded, and then the dart was collected for the next throw. The scoring system was as follows: for throwing a dart into the central ring (bulls-eye), the score was 10 points; the ring next to the bulls-eye scored 9 points, and so on until the last ring scored 1 point. Darts falling o…	Skill	Early restriction	Home	NS	8	4	No	20	13	13	Mean score	4.28	1.45	3.6	1.35	0.68	1.19139	-15.8879	25.0049
Filipas et al. 2021	Single and Combined Effect of Acute Sleep Restriction and Mental Fatigue on Basketball Free-Throw Performance	This study was supported by the Italian Ministry of Health (Ricerca Corrente). Conflicts of interest not reported.	19	19	0	Amateur adult male asketball players	20	184	82	NS	NS	Free throw shooting	The free throw test (FT) consisted of shooting 60 consecutive FTs from the standard FT line (4.6 m, FT line distance from point on floor directly below backboard) on a regular basketball court (hoop height, 3.05 m) using a standard basketball ball (Molten GG7, 600 g). The participants were instructed to score the maximum number of FTs possible (out of 60 attempts), shooting within 5 seconds (acco…	Skill	Late restriction	Home	Actigraphy	7.3	4.6	NS	10	0.66	2.5	Free throw shots	43.2	7.1	40.2	6.5	3	5.79552	-6.94444	12.0564
Froberg et al. 1975^i	Circadian rhythms of catecholamine excretion, shooting range performance and self-ratings of fatigue during sleep deprivation	Not reported.	13	13	0	Military officers and corporals	29	NS	NS	NS	NS	Shooting	Subjects fired an electronic rifle at small moving targets containing photo-diodes. The number of shots and hits were registered every 3 hr, and the results were reported to the subjects.	Skill	Sleep deprivation	Lab**	NS	NS	0	No	16	NS	32	Hits/3 h	618.26	67.31	498.947	57.693	119.313	53.7445	-19.2982	7.83218
Froberg et al. 1975^ii	Circadian rhythms of catecholamine excretion, shooting range performance and self-ratings of fatigue during sleep deprivation	Not reported.	16	16	0	Military officers and corporals	29	NS	NS	NS	NS	Shooting	Subjects fired an electronic rifle at small moving targets containing photo-diodes. The number of shots and hits were registered every 3 hr, and the results were reported to the subjects.	Skill	Sleep deprivation	Lab**	NS	NS	0	No	19	NS	35	Hits/3 h	529.305	48.075	412.954	51.403	116.351	42.3124	-21.9819	7.18015
Reyner and Horne 2013^i	Sleep restriction and serving accuracy in performance tennis players, and effects of caffeine	Not reported.	8	8	0	Performance tennis players	20	NS	NS	NS	Neither morning or evening types	Tennis serving	Participants were given a basket of 40 new Slazenger tennis balls with which to serve. Each service was hit from the participant's desired point on the baseline (replicated on the second occasion). Participants were asked not to consider their shots as ‘first or second serves’ but to aim their serve into the set target in the diagonal service box across the net, which was clearly marked with whit…	Skill	Early restriction	Home	Actiwatches	6.58	4.3	NS	15	NS	6	Hits	17.8	0.7	13.9	0.89	3.9	0.696175	-21.9101	3.54173
Reyner and Horne 2013^ii	Sleep restriction and serving accuracy in performance tennis players, and effects of caffeine	Not reported.	8	0	8	Performance tennis players	20	NS	NS	NS	Neither morning or evening types	Tennis serving	Participants were given a basket of 40 new Slazenger tennis balls with which to serve. Each service was hit from the participant's desired point on the baseline (replicated on the second occasion). Participants were asked not to consider their shots as ‘first or second serves’ but to aim their serve into the set target in the diagonal service box across the net, which was clearly marked with whit…	Skill	Early restriction	Home	Actiwatches	6.58	4.3	NS	15	NS	6	Hits	13.2	1.1	8.5	0.7	4.7	0.845222	-35.6061	5.90034
Reyner and Horne 2013^iii	Sleep restriction and serving accuracy in performance tennis players, and effects of caffeine	Not reported.	6	6	0	Performance tennis players	21	NS	NS	NS	NS	Tennis serving	Participants were given a basket of 40 new Slazenger tennis balls with which to serve. Each service was hit from the participant's desired point on the baseline (replicated on the second occasion). Participants were asked not to consider their shots as ‘first or second serves’ but to aim their serve into the set target in the diagonal service box across the net, which was clearly marked with whit…	Skill	Early restriction	Home	Actiwatches	7.75	5.42	NS	15	NS	6	Hits	18.7	0.96	15	0.86	3.7	0.777452	-19.7861	3.73891
Reyner and Horne 2013^iv	Sleep restriction and serving accuracy in performance tennis players, and effects of caffeine	Not reported.	6	0	6	Performance tennis players	21	NS	NS	NS	NS	Tennis serving	Participants were given a basket of 40 new Slazenger tennis balls with which to serve. Each service was hit from the participant's desired point on the baseline (replicated on the second occasion). Participants were asked not to consider their shots as ‘first or second serves’ but to aim their serve into the set target in the diagonal service box across the net, which was clearly marked with whit…	Skill	Early restriction	Home	Actiwatches	7.75	5.42	NS	15	NS	6	Hits	13	0.7	9.04	0.75	3.96	0.616847	-30.4615	4.26212
Individual participant pools from a single study are denoted by the addition of a caret followed roman numeral (i.e., ^i, ^ii, ^iii etc.) to the to the citation; different sleep loss methods (i.e., deprivation and late-restriction or early-restriction) from a single research study are denoted by the addition of a lower-case letter (i.e., a, b) to the citation; * or # indicates task performed in t…
Definitions
lab	both intervention and control slept in lab
lab*	intervention slept in lab, control at home
lab**	intervention slept in lab, control not described
